# Supplementary material for: ﻿A revision of the North American genus Proctorus (Coleoptera, Curculionidae, Ellescini) with descriptions of two new species
Source: Zookeys. 2022 Nov 23;1131:135–53. doi: 10.3897/zookeys.1131.90392 (PMC9836646; doi:10.3897/zookeys.1131.90392)
Supplement: XML Treatment for Proctorus [file zookeys.1131.90392-treatment1.xml]

<!DOCTYPE tp:taxon-treatment
  PUBLIC "-//TaxonX//DTD Taxonomic Treatment Publishing DTD v0 20100105//EN" "tax-treatment-NSO.dtd">
<tp:taxon-treatment xmlns:tp="http://www.plazi.org/taxpub"><tp:treatment-meta><kwd-group><label>Taxon classification</label><kwd>
                <named-content content-type="kingdom">Animalia</named-content>
              </kwd><kwd>
                <named-content content-type="order">Coleoptera</named-content>
              </kwd><kwd>
                <named-content content-type="family">Curculionidae</named-content>
              </kwd></kwd-group><mixed-citation publication-type="journal"><person-group><name><surname>Lewis</surname><given-names>Jake H.</given-names></name><name><surname>Anderson</surname><given-names>Robert S.</given-names></name></person-group><article-title>﻿A revision of the North American genus <italic><tp:taxon-name><tp:taxon-name-part taxon-name-part-type="genus" reg="Proctorus">Proctorus</tp:taxon-name-part></tp:taxon-name></italic> (<tp:taxon-name><tp:taxon-name-part taxon-name-part-type="order">Coleoptera</tp:taxon-name-part></tp:taxon-name>, <tp:taxon-name><tp:taxon-name-part taxon-name-part-type="family">Curculionidae</tp:taxon-name-part></tp:taxon-name>, <tp:taxon-name><tp:taxon-name-part taxon-name-part-type="tribe">Ellescini</tp:taxon-name-part></tp:taxon-name>) with descriptions of two new species</article-title><source>Zookeys</source><day>23</day><month>11</month><year>2022</year><volume>1131</volume><fpage>135</fpage><lpage>153</lpage><pub-id pub-id-type="doi">10.3897/zookeys.1131.90392</pub-id></mixed-citation></tp:treatment-meta><tp:nomenclature><label>﻿Genus</label><tp:taxon-name>
              <object-id xmlns:xlink="http://www.w3.org/1999/xlink" content-type="arpha" xlink:type="simple">1C4C54B0-6DCF-528A-91C4-B0C0DEADF5FE</object-id>
              <tp:taxon-name-part taxon-name-part-type="genus" reg="Proctorus">Proctorus</tp:taxon-name-part>
            </tp:taxon-name><tp:taxon-authority>LeConte, 1876</tp:taxon-authority><tp:nomenclature-citation-list><tp:nomenclature-citation><tp:taxon-name>
                  <tp:taxon-name-part taxon-name-part-type="genus" reg="Proctorus">Proctorus</tp:taxon-name-part>
                </tp:taxon-name><comment>LeConte, 1876: 212. <xref ref-type="bibr" rid="B7">LeConte 1878</xref>: 620. <xref ref-type="bibr" rid="B8">O’Brien and Wibmer 1982</xref>: 94. <xref ref-type="bibr" rid="B1">Alonso-Zarazaga and Lyal 1999</xref>: 78. <xref ref-type="bibr" rid="B4">Bousquet et al. 2013</xref>: 326.</comment></tp:nomenclature-citation><tp:nomenclature-citation><tp:taxon-name>
                  <tp:taxon-name-part taxon-name-part-type="genus" reg="Encalus">Encalus</tp:taxon-name-part>
                </tp:taxon-name><comment>LeConte, 1876: 213. Type species: <tp:taxon-name><tp:taxon-name-part taxon-name-part-type="genus" reg="Encalus">Encalus</tp:taxon-name-part><tp:taxon-name-part taxon-name-part-type="species" reg="decipiens">decipiens</tp:taxon-name-part></tp:taxon-name> LeConte, 1876 (monotypy).</comment></tp:nomenclature-citation></tp:nomenclature-citation-list></tp:nomenclature><tp:treatment-sec sec-type="type species" id="SECID0ERAAE"><title>Type species.</title><p><italic><tp:taxon-name><tp:taxon-name-part taxon-name-part-type="genus" reg="Proctorus">Proctorus</tp:taxon-name-part><tp:taxon-name-part taxon-name-part-type="species" reg="armatus">armatus</tp:taxon-name-part></tp:taxon-name></italic> LeConte, 1876, by monotypy.</p></tp:treatment-sec><tp:treatment-sec sec-type="Gender" id="SECID0ECBAE"><title>Gender.</title><p>Masculine.</p></tp:treatment-sec><tp:treatment-sec sec-type="diagnosis" id="SECID0EHBAE"><title>Diagnosis.</title><p>Length 2.9–4.1 mm. Small, rounded, cuticle dark (black) or dark red and some species with dull orange, transverse stripe on elytra. Cuticle with coarse, white and/or yellow hair-like or more broad scales. Rostrum stout, roughly equal in length to pronotum, and often covered in scales up to antennal insertion. Eyes small and circular to oval, extending somewhat onto the rostrum medially. Antennae reddish with small, oval club. Pronotum as wide as long, coarsely punctate, scaled, and with or without prominent smooth, longitudinal midline. Scutellum not covered densely with bright white scales. Elytra oval in dorsal view, striae with large, deep punctures each bearing a scale. Punctures of elytral striae distinctly larger than those of pronotal disk. Interstrial regions of elytra with 2–4 irregular rows of scales. Fifth ventrite of male modified, with various projections and carinae. Fifth ventrite of female unmodified. Legs with femora toothed. Tarsal claws bearing basal tooth. Aedeagus rounded, subquadrate or emarginate at apex. Internal sac with hook-like sclerite.</p><sec sec-type="Species profiles" id="SECID0EMBAE"><title>Species profiles</title></sec></tp:treatment-sec><ref-list><ref id="B7"><mixed-citation xmlns:xlink="http://www.w3.org/1999/xlink" xlink:type="simple"><person-group><name name-style="western"><surname>LeConte</surname><given-names>JL</given-names></name></person-group> (<year>1878</year>) <article-title>The <tp:taxon-name><tp:taxon-name-part taxon-name-part-type="order">Coleoptera</tp:taxon-name-part></tp:taxon-name> of Michigan.</article-title><source>Proceedings of the American Philosophical Society</source><volume>17</volume>(<issue>101</issue>): <fpage>593</fpage>–<lpage>669</lpage>.</mixed-citation></ref><ref id="B8"><mixed-citation xmlns:xlink="http://www.w3.org/1999/xlink" xlink:type="simple"><person-group><name name-style="western"><surname>O’Brien</surname><given-names>CW</given-names></name><name name-style="western"><surname>Wibmer</surname><given-names>GJ</given-names></name></person-group> (<year>1982</year>) <article-title>Annotated checklist of the weevils (<tp:taxon-name><tp:taxon-name-part taxon-name-part-type="family">Curculionidae</tp:taxon-name-part></tp:taxon-name> sensu lato) of North America, Central America, and the West Indies (<tp:taxon-name><tp:taxon-name-part taxon-name-part-type="order">Coleoptera</tp:taxon-name-part></tp:taxon-name>: <tp:taxon-name><tp:taxon-name-part taxon-name-part-type="superfamily">Curculionoidea</tp:taxon-name-part></tp:taxon-name>).</article-title><source>Memoirs of the American Entomological Institute</source><volume>34</volume>: <fpage>1</fpage>–<lpage>382</lpage>.</mixed-citation></ref><ref id="B1"><mixed-citation xmlns:xlink="http://www.w3.org/1999/xlink" xlink:type="simple"><person-group><name name-style="western"><surname>Alonso-Zarazaga</surname><given-names>MA</given-names></name><name name-style="western"><surname>Lyal</surname><given-names>CHC</given-names></name></person-group> (<year>1999</year>) <source>A World Catalogue of Families and Genera of <tp:taxon-name><tp:taxon-name-part taxon-name-part-type="superfamily">Curculionoidea</tp:taxon-name-part></tp:taxon-name> (<tp:taxon-name><tp:taxon-name-part taxon-name-part-type="class">Insecta</tp:taxon-name-part></tp:taxon-name>: <tp:taxon-name><tp:taxon-name-part taxon-name-part-type="order">Coleoptera</tp:taxon-name-part></tp:taxon-name>) (Excepting <tp:taxon-name><tp:taxon-name-part taxon-name-part-type="family">Scolytidae</tp:taxon-name-part></tp:taxon-name> and <tp:taxon-name><tp:taxon-name-part taxon-name-part-type="family">Platypodidae</tp:taxon-name-part></tp:taxon-name>).</source><publisher-name>Entomopraxis</publisher-name>, <publisher-loc>Barcelona</publisher-loc>, <size units="page">315 pp</size>.</mixed-citation></ref><ref id="B4"><mixed-citation xmlns:xlink="http://www.w3.org/1999/xlink" xlink:type="simple"><person-group><name name-style="western"><surname>Bousquet</surname><given-names>Y</given-names></name><name name-style="western"><surname>Bouchard</surname><given-names>P</given-names></name><name name-style="western"><surname>Davies</surname><given-names>AE</given-names></name><name name-style="western"><surname>Sikes</surname><given-names>DS</given-names></name></person-group> (<year>2013</year>) <source>Checklist of Beetles (<tp:taxon-name><tp:taxon-name-part taxon-name-part-type="order">Coleoptera</tp:taxon-name-part></tp:taxon-name>) of Canada and Alaska. 2<sup>nd</sup> Edn. Pensoft Series Faunistica No. 109.</source><publisher-name>Pensoft</publisher-name>, <publisher-loc>Sofia</publisher-loc>, <size units="page">402 pp</size>. <ext-link xlink:type="simple" ext-link-type="doi" xlink:href="10.3897/zookeys.360.4742">https://doi.org/10.3897/zookeys.360.4742</ext-link></mixed-citation></ref></ref-list></tp:taxon-treatment>
