# Supplementary material for: ﻿A revision of the North American genus Proctorus (Coleoptera, Curculionidae, Ellescini) with descriptions of two new species
Source: Zookeys. 2022 Nov 23;1131:135–53. doi: 10.3897/zookeys.1131.90392 (PMC9836646; doi:10.3897/zookeys.1131.90392)
Supplement: XML Treatment for Proctorus armatus [file zookeys.1131.90392-treatment2.xml]

<!DOCTYPE tp:taxon-treatment
  PUBLIC "-//TaxonX//DTD Taxonomic Treatment Publishing DTD v0 20100105//EN" "tax-treatment-NSO.dtd">
<tp:taxon-treatment xmlns:tp="http://www.plazi.org/taxpub"><tp:treatment-meta><kwd-group><label>Taxon classification</label><kwd>
                <named-content content-type="kingdom">Animalia</named-content>
              </kwd><kwd>
                <named-content content-type="order">Coleoptera</named-content>
              </kwd><kwd>
                <named-content content-type="family">Curculionidae</named-content>
              </kwd></kwd-group><mixed-citation publication-type="journal"><person-group><name><surname>Lewis</surname><given-names>Jake H.</given-names></name><name><surname>Anderson</surname><given-names>Robert S.</given-names></name></person-group><article-title>﻿A revision of the North American genus <italic><tp:taxon-name><tp:taxon-name-part taxon-name-part-type="genus" reg="Proctorus">Proctorus</tp:taxon-name-part></tp:taxon-name></italic> (<tp:taxon-name><tp:taxon-name-part taxon-name-part-type="order">Coleoptera</tp:taxon-name-part></tp:taxon-name>, <tp:taxon-name><tp:taxon-name-part taxon-name-part-type="family">Curculionidae</tp:taxon-name-part></tp:taxon-name>, <tp:taxon-name><tp:taxon-name-part taxon-name-part-type="tribe">Ellescini</tp:taxon-name-part></tp:taxon-name>) with descriptions of two new species</article-title><source>Zookeys</source><day>23</day><month>11</month><year>2022</year><volume>1131</volume><fpage>135</fpage><lpage>153</lpage><pub-id pub-id-type="doi">10.3897/zookeys.1131.90392</pub-id></mixed-citation></tp:treatment-meta><tp:nomenclature><label>﻿</label><tp:taxon-name>
              <object-id xmlns:xlink="http://www.w3.org/1999/xlink" content-type="arpha" xlink:type="simple">D77BDC11-53AE-5317-8D37-CDB71C088EBF</object-id>
              <tp:taxon-name-part taxon-name-part-type="genus" reg="Proctorus">Proctorus</tp:taxon-name-part>
              <tp:taxon-name-part taxon-name-part-type="species" reg="armatus">armatus</tp:taxon-name-part>
            </tp:taxon-name><tp:taxon-authority>LeConte, 1876</tp:taxon-authority><xref ref-type="fig" rid="F1">Figs 1D–F</xref><xref ref-type="fig" rid="F4">, 4</xref><xref ref-type="fig" rid="F7">, 7C, D</xref><xref ref-type="fig" rid="F8">, 8A</xref><tp:nomenclature-citation-list><tp:nomenclature-citation><tp:taxon-name>
                  <tp:taxon-name-part taxon-name-part-type="genus" reg="Proctorus">Proctorus</tp:taxon-name-part>
                  <tp:taxon-name-part taxon-name-part-type="species" reg="armatus">armatus</tp:taxon-name-part>
                </tp:taxon-name><comment>LeConte, 1876: 212 [type locality: south side of Lake Superior (USA)]. <xref ref-type="bibr" rid="B7">LeConte 1878</xref>: 620. <xref ref-type="bibr" rid="B8">O’Brien and Wibmer 1982</xref>: 94. <xref ref-type="bibr" rid="B1">Alonso-Zarazaga and Lyal 1999</xref>: 78. <xref ref-type="bibr" rid="B4">Bousquet et al. 2013</xref>: 326.</comment></tp:nomenclature-citation></tp:nomenclature-citation-list></tp:nomenclature><tp:treatment-sec sec-type="material" id="SECID0EDEAE"><title>Material examined.</title><p><bold><italic>Lectotype</italic> (here designated): USA</bold>: south side of Lake Superior, Type 5244 (1 female, <abbrev xmlns:xlink="http://www.w3.org/1999/xlink" xlink:title="Museum of Comparative Zoology, Harvard University" id="ABBRID0EOEAE" xlink:type="simple">MCZC</abbrev>), MCZ-ENT00005224.</p><p><bold><italic>Paralectotype</italic></bold>. <bold>USA</bold>: south side of Lake Superior, Type 2 5244 (1 female, <abbrev xmlns:xlink="http://www.w3.org/1999/xlink" xlink:title="Museum of Comparative Zoology, Harvard University" id="ABBRID0E2EAE" xlink:type="simple">MCZC</abbrev>), MCZ-ENT00529966.</p></tp:treatment-sec><tp:treatment-sec sec-type="type material" id="SECID0E6EAE"><title>Non-type material.</title><p><bold>Canada: Alberta</bold>: Tp. 39, Rge. 27, 1 April 1985, B.F. &amp; J.L. Carr, on <italic><tp:taxon-name><tp:taxon-name-part taxon-name-part-type="genus" reg="Populus">Populus</tp:taxon-name-part></tp:taxon-name></italic> (3, <named-content xmlns:xlink="http://www.w3.org/1999/xlink" content-type="dwc:institutional_code" xlink:title="Canadian National Collection of Insects, Arachnids, and Nematodes" xlink:href="http://grbio.org/institution/canadian-national-collection-insects-arachnids-and-nematodes" xlink:type="simple">CNCI</named-content>; 1 <abbrev xmlns:xlink="http://www.w3.org/1999/xlink" xlink:title="Canadian Museum of Nature, Ottawa" id="ABBRID0ESFAE" xlink:type="simple">CMNC</abbrev>), JHLRSA_PROC_313 – JHLRSA_PROC_315, JHLRSA_PROC_321; Calgary, 4–5 July 1974, C.V. Nidek (1, <abbrev xmlns:xlink="http://www.w3.org/1999/xlink" xlink:title="Canadian Museum of Nature, Ottawa" id="ABBRID0EWFAE" xlink:type="simple">CMNC</abbrev>), JHLRSA_PROC_322; <bold>Manitoba</bold>: Aweme, 7 April 1925, N. Criddle (1, <named-content xmlns:xlink="http://www.w3.org/1999/xlink" content-type="dwc:institutional_code" xlink:title="Canadian National Collection of Insects, Arachnids, and Nematodes" xlink:href="http://grbio.org/institution/canadian-national-collection-insects-arachnids-and-nematodes" xlink:type="simple">CNCI</named-content>), JHLRSA_PROC_317; Riding Mountain Park, 9 June 1937, W.J. Brown (1, <named-content xmlns:xlink="http://www.w3.org/1999/xlink" content-type="dwc:institutional_code" xlink:title="Canadian National Collection of Insects, Arachnids, and Nematodes" xlink:href="http://grbio.org/institution/canadian-national-collection-insects-arachnids-and-nematodes" xlink:type="simple">CNCI</named-content>), JHLRSA_PROC_319; Winnipeg, 15 April 1916, L.H. Roberts (1, <abbrev xmlns:xlink="http://www.w3.org/1999/xlink" xlink:title="Museum of Comparative Zoology, Harvard University" id="ABBRID0EEGAE" xlink:type="simple">MCZC</abbrev>), MCZ-ENT00726923; <bold>Northwest Territories</bold>: Fort Smith, 13 June 1988, B.F. &amp; J.L. Carr (1, <named-content xmlns:xlink="http://www.w3.org/1999/xlink" content-type="dwc:institutional_code" xlink:title="Canadian National Collection of Insects, Arachnids, and Nematodes" xlink:href="http://grbio.org/institution/canadian-national-collection-insects-arachnids-and-nematodes" xlink:type="simple">CNCI</named-content>), JHLRSA_PROC_320; <bold>Ontario</bold>: Moose Factory, 26 June 1948, W.Y. Watson (1, <named-content xmlns:xlink="http://www.w3.org/1999/xlink" content-type="dwc:institutional_code" xlink:title="Canadian National Collection of Insects, Arachnids, and Nematodes" xlink:href="http://grbio.org/institution/canadian-national-collection-insects-arachnids-and-nematodes" xlink:type="simple">CNCI</named-content>), JHLRSA_PROC_316. <bold>USA: Alaska</bold>: Willow, Fishhook Road near Deception Creek (<named-content xmlns:xlink="http://www.w3.org/1999/xlink" content-type="dwc:verbatimCoordinates" xlink:type="simple"><named-content content-type="geo-json" specific-use="{&#34;type&#34;:&#34;Point&#34;,&#34;coordinates&#34;:[-150.460300,61.762200]}" id="NCID0EZGAE" xlink:type="simple">61.7622°N, 150.4603°W</named-content></named-content>), 11 August 2014, R. Progar &amp; S. Bresney, on <italic><tp:taxon-name><tp:taxon-name-part taxon-name-part-type="genus" reg="Populus">Populus</tp:taxon-name-part></tp:taxon-name></italic> (1, <abbrev xmlns:xlink="http://www.w3.org/1999/xlink" xlink:title="University of Alaska Museum Insect Collection" id="ABBRID0EFHAE" xlink:type="simple">UAMIC</abbrev>) , UAM100378225; Two Rivers (<named-content xmlns:xlink="http://www.w3.org/1999/xlink" content-type="dwc:verbatimCoordinates" xlink:type="simple"><named-content content-type="geo-json" specific-use="{&#34;type&#34;:&#34;Point&#34;,&#34;coordinates&#34;:[-147.087100,64.889250]}" id="NCID0EMHAE" xlink:type="simple">64.88925°N, 147.0871°W</named-content></named-content>), 24 May 2015, S. Melerotto (1, <abbrev xmlns:xlink="http://www.w3.org/1999/xlink" xlink:title="University of Alaska Museum Insect Collection" id="ABBRID0ERHAE" xlink:type="simple">UAMIC</abbrev>), UAM100430466; <bold>Michigan</bold>: Marquette, (2, <abbrev xmlns:xlink="http://www.w3.org/1999/xlink" xlink:title="Museum of Comparative Zoology, Harvard University" id="ABBRID0EXHAE" xlink:type="simple">MCZC</abbrev> (LeConte and Horn Collection)), MCZ-ENT00772797, MCZ-ENT00772798; Marquette, Hubbard &amp; Schwarz (1, <named-content xmlns:xlink="http://www.w3.org/1999/xlink" content-type="dwc:institutional_code" xlink:title="United States National Museum" xlink:href="http://grbio.org/institution/smithsonian-institution-national-museum-natural-history-0" xlink:type="simple">USNM</named-content>), JHLRSA_PROC_330; <bold>New Mexico</bold>: Cloudcroft, 20 July 1978, J.M. Campbell (1, <named-content xmlns:xlink="http://www.w3.org/1999/xlink" content-type="dwc:institutional_code" xlink:title="Canadian National Collection of Insects, Arachnids, and Nematodes" xlink:href="http://grbio.org/institution/canadian-national-collection-insects-arachnids-and-nematodes" xlink:type="simple">CNCI</named-content>), JHLRSA_PROC_318.</p><fig id="F1" position="float" orientation="portrait"><object-id xmlns:xlink="http://www.w3.org/1999/xlink" content-type="doi" xlink:type="simple">10.3897/zookeys.1131.90392.figure1</object-id><object-id xmlns:xlink="http://www.w3.org/1999/xlink" content-type="arpha" xlink:type="simple">DC01DF38-D75A-5F7E-971F-B1D4329FBBCF</object-id><label>Figure 1.</label><caption><p><bold>A–C</bold> male <italic><tp:taxon-name><tp:taxon-name-part taxon-name-part-type="genus" reg="Proctorus">Proctorus</tp:taxon-name-part><tp:taxon-name-part taxon-name-part-type="species" reg="truncatus">truncatus</tp:taxon-name-part></tp:taxon-name></italic> fifth ventrite <bold>A</bold> slightly oblique view <bold>B</bold> oblique view <bold>C</bold> ventral (straight-on) view <bold>D–F</bold> male <italic><tp:taxon-name><tp:taxon-name-part taxon-name-part-type="genus" reg="Proctorus">Proctorus</tp:taxon-name-part><tp:taxon-name-part taxon-name-part-type="species" reg="armatus">armatus</tp:taxon-name-part></tp:taxon-name></italic> fifth ventrite <bold>D</bold> slightly oblique view <bold>E</bold> oblique view <bold>F</bold> ventral (straight-on) view.</p></caption><graphic xmlns:xlink="http://www.w3.org/1999/xlink" xlink:href="zookeys-1131-135_article-90392__-g001.jpg" position="float" orientation="portrait" xlink:type="simple" id="oo_773262.jpg"><uri content-type="original_file" xlink:type="simple">https://binary.pensoft.net/fig/773262</uri></graphic></fig></tp:treatment-sec><tp:treatment-sec sec-type="diagnosis" id="SECID0EYJAE"><title>Diagnosis.</title><p>Length 3.8–4.1 mm. Body (especially rostrum and femora) dark, although elytra often with orange stripe extending posteriorly from humerus. Protibiae of male dentate on inner edge. Elytra without clear, distinct x-pattern of white scales. Fifth ventrite of male with two prominent ventral projections apico-laterally which are connected by a transverse ridge; also with a single, smaller ventral projection positioned baso-medially. Apical tooth of metatibiae of male straight. Aedeagus in dorsal view slightly rounded to truncate, not emarginate or significantly expanded laterally.</p></tp:treatment-sec><tp:treatment-sec sec-type="Notes on types" id="SECID0E4JAE"><title>Notes on types.</title><p>This species was described based on three specimens collected along the south side of Lake Superior. Two examined syntypes in the <abbrev xmlns:xlink="http://www.w3.org/1999/xlink" xlink:title="Museum of Comparative Zoology, Harvard University" id="ABBRID0EDKAE" xlink:type="simple">MCZC</abbrev> bear several types of labels. Both specimens bear a rectangular brown label reading “J.L. LeConte Coll.”, a square red type label reading “Type 5224” and “Type 2 5224”, and <abbrev xmlns:xlink="http://www.w3.org/1999/xlink" xlink:title="Museum of Comparative Zoology, Harvard University" id="ABBRID0EHKAE" xlink:type="simple">MCZC</abbrev> unique identifier labels (see specimens examined). One specimen also bears a rectangular brown label reading “<tp:taxon-name><tp:taxon-name-part taxon-name-part-type="genus" reg="Proctorus">Proctorus</tp:taxon-name-part><tp:taxon-name-part taxon-name-part-type="species" reg="armatus">armatus</tp:taxon-name-part></tp:taxon-name> Lec.” and a rectangular white label reading “Jan.-Jul. 2005 MCZ Image Database”. The location of the third (male) syntype specimen is unknown; however, the identity (i.e., <italic><tp:taxon-name><tp:taxon-name-part taxon-name-part-type="genus" reg="Proctorus">P.</tp:taxon-name-part><tp:taxon-name-part taxon-name-part-type="species" reg="armatus">armatus</tp:taxon-name-part></tp:taxon-name></italic>) of that specimen is clear, based on LeConte’s original description. Here, we designate one of the known <italic><tp:taxon-name><tp:taxon-name-part taxon-name-part-type="genus" reg="Proctorus">P.</tp:taxon-name-part><tp:taxon-name-part taxon-name-part-type="species" reg="armatus">armatus</tp:taxon-name-part></tp:taxon-name></italic> syntypes (MCZ-ENT00005224) as a lectotype to fix the identity of this species.</p></tp:treatment-sec><tp:treatment-sec sec-type="Taxonomic comments" id="SECID0ELLAE"><title>Taxonomic comments.</title><p>See same section for <italic><tp:taxon-name><tp:taxon-name-part taxon-name-part-type="genus" reg="Proctorus">Proctorus</tp:taxon-name-part><tp:taxon-name-part taxon-name-part-type="species" reg="truncatus">truncatus</tp:taxon-name-part></tp:taxon-name></italic>.</p></tp:treatment-sec><tp:treatment-sec sec-type="remarks" id="SECID0E3LAE"><title>Remarks.</title><p>This species is likely most closely related to <italic><tp:taxon-name><tp:taxon-name-part taxon-name-part-type="genus" reg="Proctorus">P.</tp:taxon-name-part><tp:taxon-name-part taxon-name-part-type="species" reg="truncatus">truncatus</tp:taxon-name-part></tp:taxon-name></italic> as males of both species bear a basomedial projection on the fifth sternite (lacking in other species; males only), have a straight metatibial spur (lacking in <italic><tp:taxon-name><tp:taxon-name-part taxon-name-part-type="genus" reg="Proctorus">P.</tp:taxon-name-part><tp:taxon-name-part taxon-name-part-type="species" reg="decipiens">decipiens</tp:taxon-name-part></tp:taxon-name></italic>; only males), and are both large and dark in general form. Furthermore, examined specimens of <italic><tp:taxon-name><tp:taxon-name-part taxon-name-part-type="genus" reg="Proctorus">P.</tp:taxon-name-part><tp:taxon-name-part taxon-name-part-type="species" reg="truncatus">truncatus</tp:taxon-name-part></tp:taxon-name></italic> and <italic><tp:taxon-name><tp:taxon-name-part taxon-name-part-type="genus" reg="Proctorus">P.</tp:taxon-name-part><tp:taxon-name-part taxon-name-part-type="species" reg="armatus">armatus</tp:taxon-name-part></tp:taxon-name></italic> were only collected from <italic><tp:taxon-name><tp:taxon-name-part taxon-name-part-type="genus" reg="Populus">Populus</tp:taxon-name-part></tp:taxon-name></italic> when such data was recorded, whereas examined specimens of <italic><tp:taxon-name><tp:taxon-name-part taxon-name-part-type="genus" reg="Proctorus">P.</tp:taxon-name-part><tp:taxon-name-part taxon-name-part-type="species" reg="decipiens">decipiens</tp:taxon-name-part></tp:taxon-name></italic> and <italic><tp:taxon-name><tp:taxon-name-part taxon-name-part-type="genus" reg="Proctorus">P.</tp:taxon-name-part><tp:taxon-name-part taxon-name-part-type="species" reg="emarginatus">emarginatus</tp:taxon-name-part></tp:taxon-name></italic> have only been collected from <italic><tp:taxon-name><tp:taxon-name-part taxon-name-part-type="genus" reg="Salix">Salix</tp:taxon-name-part></tp:taxon-name></italic> species. Although more field data should be amassed to support this difference in host plant preference, an emerging pattern of differing host plant preference is apparent and supports the hypothesis that <italic><tp:taxon-name><tp:taxon-name-part taxon-name-part-type="genus" reg="Proctorus">P.</tp:taxon-name-part><tp:taxon-name-part taxon-name-part-type="species" reg="truncatus">truncatus</tp:taxon-name-part></tp:taxon-name></italic> and <italic><tp:taxon-name><tp:taxon-name-part taxon-name-part-type="genus" reg="Proctorus">P.</tp:taxon-name-part><tp:taxon-name-part taxon-name-part-type="species" reg="armatus">armatus</tp:taxon-name-part></tp:taxon-name></italic> are closely related.</p><p><xref ref-type="bibr" rid="B6">LeConte (1876)</xref> remarked that <italic><tp:taxon-name><tp:taxon-name-part taxon-name-part-type="genus" reg="Proctorus">P.</tp:taxon-name-part><tp:taxon-name-part taxon-name-part-type="species" reg="armatus">armatus</tp:taxon-name-part></tp:taxon-name></italic> lacks femoral teeth. However, we note that the four species treated here all possess a distinct tooth on all femora.</p></tp:treatment-sec><tp:treatment-sec><!--Section generated to contain objects referenced in tp:taxon-treatment.--><fig id="F4" position="float" orientation="portrait"><object-id xmlns:xlink="http://www.w3.org/1999/xlink" content-type="doi" xlink:type="simple">10.3897/zookeys.1131.90392.figure4</object-id><object-id xmlns:xlink="http://www.w3.org/1999/xlink" content-type="arpha" xlink:type="simple">BE1D0211-D639-5EE5-AEDE-D7D5A64458AE</object-id><label>Figure 4.</label><caption><p><italic><tp:taxon-name><tp:taxon-name-part taxon-name-part-type="genus" reg="Proctorus">Proctorus</tp:taxon-name-part><tp:taxon-name-part taxon-name-part-type="species" reg="armatus">armatus</tp:taxon-name-part></tp:taxon-name></italic> habitus (<abbrev xmlns:xlink="http://www.w3.org/1999/xlink" xlink:title="Unique Specimen Identifier" id="ABBRID0E4RAG" xlink:type="simple">USI</abbrev>: JHLRSA_PROC_318, MCZ-ENT00005224) <bold>A</bold> dorsal (♂) <bold>B</bold> lateral (♂) <bold>C</bold> dorsal (♀) <bold>D</bold> lateral (♀).</p></caption><graphic xmlns:xlink="http://www.w3.org/1999/xlink" xlink:href="zookeys-1131-135_article-90392__-g004.jpg" position="float" orientation="portrait" xlink:type="simple" id="oo_773265.jpg"><uri content-type="original_file" xlink:type="simple">https://binary.pensoft.net/fig/773265</uri></graphic></fig><fig id="F7" position="float" orientation="portrait"><object-id xmlns:xlink="http://www.w3.org/1999/xlink" content-type="doi" xlink:type="simple">10.3897/zookeys.1131.90392.figure7</object-id><object-id xmlns:xlink="http://www.w3.org/1999/xlink" content-type="arpha" xlink:type="simple">E2F1DC6D-A47B-5C6A-BD61-82A7D0AB2B40</object-id><label>Figure 7.</label><caption><p>Aedeagi of four <italic><tp:taxon-name><tp:taxon-name-part taxon-name-part-type="genus" reg="Proctorus">Proctorus</tp:taxon-name-part></tp:taxon-name></italic> species. <italic><tp:taxon-name><tp:taxon-name-part taxon-name-part-type="genus" reg="Proctorus">Proctorus</tp:taxon-name-part><tp:taxon-name-part taxon-name-part-type="species" reg="decipiens">decipiens</tp:taxon-name-part></tp:taxon-name></italic> (<abbrev xmlns:xlink="http://www.w3.org/1999/xlink" xlink:title="Unique Specimen Identifier" id="ABBRID0EEHBG" xlink:type="simple">USI</abbrev>: JHLRSA_PROC_035) <bold>A</bold> dorsal <bold>B</bold> lateral. <italic><tp:taxon-name><tp:taxon-name-part taxon-name-part-type="genus" reg="Proctorus">Proctorus</tp:taxon-name-part><tp:taxon-name-part taxon-name-part-type="species" reg="armatus">armatus</tp:taxon-name-part></tp:taxon-name></italic> (<abbrev xmlns:xlink="http://www.w3.org/1999/xlink" xlink:title="Unique Specimen Identifier" id="ABBRID0EXHBG" xlink:type="simple">USI</abbrev>: JHLRSA_PROC_316) <bold>C</bold> dorsal <bold>D</bold> lateral; <italic><tp:taxon-name><tp:taxon-name-part taxon-name-part-type="genus" reg="Proctorus">Proctorus</tp:taxon-name-part><tp:taxon-name-part taxon-name-part-type="species" reg="truncatus">truncatus</tp:taxon-name-part></tp:taxon-name></italic> (<abbrev xmlns:xlink="http://www.w3.org/1999/xlink" xlink:title="Unique Specimen Identifier" id="ABBRID0EKIBG" xlink:type="simple">USI</abbrev>: JHLRSA_PROC_295) <bold>E</bold> dorsal <bold>F</bold> lateral; <italic><tp:taxon-name><tp:taxon-name-part taxon-name-part-type="genus" reg="Proctorus">Proctorus</tp:taxon-name-part><tp:taxon-name-part taxon-name-part-type="species" reg="emarginatus">emarginatus</tp:taxon-name-part></tp:taxon-name></italic> (<abbrev xmlns:xlink="http://www.w3.org/1999/xlink" xlink:title="Unique Specimen Identifier" id="ABBRID0E4IBG" xlink:type="simple">USI</abbrev>: JHLRSA_PROC_325) <bold>G</bold> dorsal <bold>H</bold> lateral.</p></caption><graphic xmlns:xlink="http://www.w3.org/1999/xlink" xlink:href="zookeys-1131-135_article-90392__-g007.jpg" position="float" orientation="portrait" xlink:type="simple" id="oo_773268.jpg"><uri content-type="original_file" xlink:type="simple">https://binary.pensoft.net/fig/773268</uri></graphic></fig><fig id="F8" position="float" orientation="portrait"><object-id xmlns:xlink="http://www.w3.org/1999/xlink" content-type="doi" xlink:type="simple">10.3897/zookeys.1131.90392.figure8</object-id><object-id xmlns:xlink="http://www.w3.org/1999/xlink" content-type="arpha" xlink:type="simple">70C4D3F4-36BA-5DF8-8D8C-1D6A63DBE8C9</object-id><label>Figure 8.</label><caption><p>Male protibiae <bold>A</bold><italic><tp:taxon-name><tp:taxon-name-part taxon-name-part-type="genus" reg="Proctorus">Proctorus</tp:taxon-name-part><tp:taxon-name-part taxon-name-part-type="species" reg="armatus">armatus</tp:taxon-name-part></tp:taxon-name></italic><bold>B</bold><italic><tp:taxon-name><tp:taxon-name-part taxon-name-part-type="genus" reg="Proctorus">Proctorus</tp:taxon-name-part><tp:taxon-name-part taxon-name-part-type="species" reg="truncatus">truncatus</tp:taxon-name-part></tp:taxon-name></italic>.</p></caption><graphic xmlns:xlink="http://www.w3.org/1999/xlink" xlink:href="zookeys-1131-135_article-90392__-g008.jpg" position="float" orientation="portrait" xlink:type="simple" id="oo_773269.jpg"><uri content-type="original_file" xlink:type="simple">https://binary.pensoft.net/fig/773269</uri></graphic></fig></tp:treatment-sec><ref-list><ref id="B7"><mixed-citation xmlns:xlink="http://www.w3.org/1999/xlink" xlink:type="simple"><person-group><name name-style="western"><surname>LeConte</surname><given-names>JL</given-names></name></person-group> (<year>1878</year>) <article-title>The <tp:taxon-name><tp:taxon-name-part taxon-name-part-type="order">Coleoptera</tp:taxon-name-part></tp:taxon-name> of Michigan.</article-title><source>Proceedings of the American Philosophical Society</source><volume>17</volume>(<issue>101</issue>): <fpage>593</fpage>–<lpage>669</lpage>.</mixed-citation></ref><ref id="B8"><mixed-citation xmlns:xlink="http://www.w3.org/1999/xlink" xlink:type="simple"><person-group><name name-style="western"><surname>O’Brien</surname><given-names>CW</given-names></name><name name-style="western"><surname>Wibmer</surname><given-names>GJ</given-names></name></person-group> (<year>1982</year>) <article-title>Annotated checklist of the weevils (<tp:taxon-name><tp:taxon-name-part taxon-name-part-type="family">Curculionidae</tp:taxon-name-part></tp:taxon-name> sensu lato) of North America, Central America, and the West Indies (<tp:taxon-name><tp:taxon-name-part taxon-name-part-type="order">Coleoptera</tp:taxon-name-part></tp:taxon-name>: <tp:taxon-name><tp:taxon-name-part taxon-name-part-type="superfamily">Curculionoidea</tp:taxon-name-part></tp:taxon-name>).</article-title><source>Memoirs of the American Entomological Institute</source><volume>34</volume>: <fpage>1</fpage>–<lpage>382</lpage>.</mixed-citation></ref><ref id="B1"><mixed-citation xmlns:xlink="http://www.w3.org/1999/xlink" xlink:type="simple"><person-group><name name-style="western"><surname>Alonso-Zarazaga</surname><given-names>MA</given-names></name><name name-style="western"><surname>Lyal</surname><given-names>CHC</given-names></name></person-group> (<year>1999</year>) <source>A World Catalogue of Families and Genera of <tp:taxon-name><tp:taxon-name-part taxon-name-part-type="superfamily">Curculionoidea</tp:taxon-name-part></tp:taxon-name> (<tp:taxon-name><tp:taxon-name-part taxon-name-part-type="class">Insecta</tp:taxon-name-part></tp:taxon-name>: <tp:taxon-name><tp:taxon-name-part taxon-name-part-type="order">Coleoptera</tp:taxon-name-part></tp:taxon-name>) (Excepting <tp:taxon-name><tp:taxon-name-part taxon-name-part-type="family">Scolytidae</tp:taxon-name-part></tp:taxon-name> and <tp:taxon-name><tp:taxon-name-part taxon-name-part-type="family">Platypodidae</tp:taxon-name-part></tp:taxon-name>).</source><publisher-name>Entomopraxis</publisher-name>, <publisher-loc>Barcelona</publisher-loc>, <size units="page">315 pp</size>.</mixed-citation></ref><ref id="B4"><mixed-citation xmlns:xlink="http://www.w3.org/1999/xlink" xlink:type="simple"><person-group><name name-style="western"><surname>Bousquet</surname><given-names>Y</given-names></name><name name-style="western"><surname>Bouchard</surname><given-names>P</given-names></name><name name-style="western"><surname>Davies</surname><given-names>AE</given-names></name><name name-style="western"><surname>Sikes</surname><given-names>DS</given-names></name></person-group> (<year>2013</year>) <source>Checklist of Beetles (<tp:taxon-name><tp:taxon-name-part taxon-name-part-type="order">Coleoptera</tp:taxon-name-part></tp:taxon-name>) of Canada and Alaska. 2<sup>nd</sup> Edn. Pensoft Series Faunistica No. 109.</source><publisher-name>Pensoft</publisher-name>, <publisher-loc>Sofia</publisher-loc>, <size units="page">402 pp</size>. <ext-link xlink:type="simple" ext-link-type="doi" xlink:href="10.3897/zookeys.360.4742">https://doi.org/10.3897/zookeys.360.4742</ext-link></mixed-citation></ref><ref id="B6"><mixed-citation xmlns:xlink="http://www.w3.org/1999/xlink" xlink:type="simple"><person-group><name name-style="western"><surname>LeConte</surname><given-names>JL</given-names></name></person-group> (<year>1876</year>) <article-title>The <italic><tp:taxon-name><tp:taxon-name-part taxon-name-part-type="genus">Rhynchophora</tp:taxon-name-part></tp:taxon-name></italic> of America north of Mexico.</article-title><source>Proceedings of the American Philosophical Society</source><volume>15</volume>(<issue>96</issue>): <fpage>1</fpage>–<lpage>455</lpage>. <ext-link xlink:type="simple" ext-link-type="doi" xlink:href="10.5962/bhl.title.38329">https://doi.org/10.5962/bhl.title.38329</ext-link></mixed-citation></ref></ref-list></tp:taxon-treatment>
