# Supplementary material for: ﻿A revision of the North American genus Proctorus (Coleoptera, Curculionidae, Ellescini) with descriptions of two new species
Source: Zookeys. 2022 Nov 23;1131:135–53. doi: 10.3897/zookeys.1131.90392 (PMC9836646; doi:10.3897/zookeys.1131.90392)
Supplement: XML Treatment for Proctorus decipiens [file zookeys.1131.90392-treatment3.xml]

<!DOCTYPE tp:taxon-treatment
  PUBLIC "-//TaxonX//DTD Taxonomic Treatment Publishing DTD v0 20100105//EN" "tax-treatment-NSO.dtd">
<tp:taxon-treatment xmlns:tp="http://www.plazi.org/taxpub"><tp:treatment-meta><kwd-group><label>Taxon classification</label><kwd>
                <named-content content-type="kingdom">Animalia</named-content>
              </kwd><kwd>
                <named-content content-type="order">Coleoptera</named-content>
              </kwd><kwd>
                <named-content content-type="family">Curculionidae</named-content>
              </kwd></kwd-group><mixed-citation publication-type="journal"><person-group><name><surname>Lewis</surname><given-names>Jake H.</given-names></name><name><surname>Anderson</surname><given-names>Robert S.</given-names></name></person-group><article-title>﻿A revision of the North American genus <italic><tp:taxon-name><tp:taxon-name-part taxon-name-part-type="genus" reg="Proctorus">Proctorus</tp:taxon-name-part></tp:taxon-name></italic> (<tp:taxon-name><tp:taxon-name-part taxon-name-part-type="order">Coleoptera</tp:taxon-name-part></tp:taxon-name>, <tp:taxon-name><tp:taxon-name-part taxon-name-part-type="family">Curculionidae</tp:taxon-name-part></tp:taxon-name>, <tp:taxon-name><tp:taxon-name-part taxon-name-part-type="tribe">Ellescini</tp:taxon-name-part></tp:taxon-name>) with descriptions of two new species</article-title><source>Zookeys</source><day>23</day><month>11</month><year>2022</year><volume>1131</volume><fpage>135</fpage><lpage>153</lpage><pub-id pub-id-type="doi">10.3897/zookeys.1131.90392</pub-id></mixed-citation></tp:treatment-meta><tp:nomenclature><label>﻿</label><tp:taxon-name>
              <object-id xmlns:xlink="http://www.w3.org/1999/xlink" content-type="arpha" xlink:type="simple">6217778A-14C3-5B84-8F04-83BD60954A70</object-id>
              <tp:taxon-name-part taxon-name-part-type="genus" reg="Proctorus">Proctorus</tp:taxon-name-part>
              <tp:taxon-name-part taxon-name-part-type="species" reg="decipiens">decipiens</tp:taxon-name-part>
            </tp:taxon-name><tp:taxon-authority>(LeConte, 1876)</tp:taxon-authority><xref ref-type="fig" rid="F3">Figs 2D–F</xref><xref ref-type="fig" rid="F2">, 3</xref><xref ref-type="fig" rid="F7">, 7A, B</xref><tp:nomenclature-citation-list><tp:nomenclature-citation><tp:taxon-name>
                  <tp:taxon-name-part taxon-name-part-type="genus" reg="Encalus">Encalus</tp:taxon-name-part>
                  <tp:taxon-name-part taxon-name-part-type="species" reg="decipiens">decipiens</tp:taxon-name-part>
                </tp:taxon-name><comment>LeConte, 1876: 213 [type locality: Illinois and Minnesota]. <xref ref-type="bibr" rid="B1">Alonso-Zarazaga and Lyal 1999</xref>: 78.</comment></tp:nomenclature-citation><tp:nomenclature-citation><tp:taxon-name>
                  <tp:taxon-name-part taxon-name-part-type="genus" reg="Proctorus">Proctorus</tp:taxon-name-part>
                  <tp:taxon-name-part taxon-name-part-type="species" reg="decipiens">decipiens</tp:taxon-name-part>
                </tp:taxon-name><comment>; LeConte, 1878: 620. <xref ref-type="bibr" rid="B8">O’Brien and Wibmer 1982</xref>: 94. <xref ref-type="bibr" rid="B4">Bousquet et al. 2013</xref>: 326.</comment></tp:nomenclature-citation></tp:nomenclature-citation-list></tp:nomenclature><tp:treatment-sec sec-type="material" id="SECID0ERSAE"><title>Material examined.</title><p><bold><italic>Lectotype</italic> (here designated): USA: Minnesota</bold> (see Notes on types), Type 5349 (1 female, <abbrev xmlns:xlink="http://www.w3.org/1999/xlink" xlink:title="Museum of Comparative Zoology, Harvard University" id="ABBRID0E3SAE" xlink:type="simple">MCZC</abbrev>), MCZ-ENT00005349.</p><fig id="F3" position="float" orientation="portrait"><object-id xmlns:xlink="http://www.w3.org/1999/xlink" content-type="doi" xlink:type="simple">10.3897/zookeys.1131.90392.figure2</object-id><object-id xmlns:xlink="http://www.w3.org/1999/xlink" content-type="arpha" xlink:type="simple">E4305129-D609-5BDB-A916-43445747CB4E</object-id><label>Figure 2.</label><caption><p><bold>A–C</bold> male <italic><tp:taxon-name><tp:taxon-name-part taxon-name-part-type="genus" reg="Proctorus">Proctorus</tp:taxon-name-part><tp:taxon-name-part taxon-name-part-type="species" reg="emarginatus">emarginatus</tp:taxon-name-part></tp:taxon-name></italic> fifth ventrite <bold>A</bold> slightly oblique view <bold>B</bold> oblique view <bold>C</bold> ventral (straight-on) view <bold>D–F</bold> male <italic><tp:taxon-name><tp:taxon-name-part taxon-name-part-type="genus" reg="Proctorus">Proctorus</tp:taxon-name-part><tp:taxon-name-part taxon-name-part-type="species" reg="decipiens">decipiens</tp:taxon-name-part></tp:taxon-name></italic> fifth ventrite <bold>D</bold> slightly oblique view <bold>E</bold> oblique view <bold>F</bold> ventral (straight-on) view.</p></caption><graphic xmlns:xlink="http://www.w3.org/1999/xlink" xlink:href="zookeys-1131-135_article-90392__-g002.jpg" position="float" orientation="portrait" xlink:type="simple" id="oo_773263.jpg"><uri content-type="original_file" xlink:type="simple">https://binary.pensoft.net/fig/773263</uri></graphic></fig><fig id="F2" position="float" orientation="portrait"><object-id xmlns:xlink="http://www.w3.org/1999/xlink" content-type="doi" xlink:type="simple">10.3897/zookeys.1131.90392.figure3</object-id><object-id xmlns:xlink="http://www.w3.org/1999/xlink" content-type="arpha" xlink:type="simple">D5B62356-5BFD-5994-9C21-2E7633224C89</object-id><label>Figure 3.</label><caption><p><italic><tp:taxon-name><tp:taxon-name-part taxon-name-part-type="genus" reg="Proctorus">Proctorus</tp:taxon-name-part><tp:taxon-name-part taxon-name-part-type="species" reg="decipiens">decipiens</tp:taxon-name-part></tp:taxon-name></italic> habitus (<abbrev xmlns:xlink="http://www.w3.org/1999/xlink" xlink:title="Unique Specimen Identifier" id="ABBRID0EGVAE" xlink:type="simple">USI</abbrev>: JHLRSA__PROC_095, JHLRSA_PROC_037) <bold>A</bold> dorsal (♂) <bold>B</bold> lateral (♂) <bold>C</bold> dorsal (♀) <bold>D</bold> lateral (♀).</p></caption><graphic xmlns:xlink="http://www.w3.org/1999/xlink" xlink:href="zookeys-1131-135_article-90392__-g003.jpg" position="float" orientation="portrait" xlink:type="simple" id="oo_773264.jpg"><uri content-type="original_file" xlink:type="simple">https://binary.pensoft.net/fig/773264</uri></graphic></fig></tp:treatment-sec><tp:treatment-sec sec-type="type material" id="SECID0EXVAE"><title>Non-type material.</title><p><bold>Canada: Alberta</bold>: Fitzgerald, 14 June 1988, B.F. &amp; J.L. Carr (1, <named-content xmlns:xlink="http://www.w3.org/1999/xlink" content-type="dwc:institutional_code" xlink:title="Canadian National Collection of Insects, Arachnids, and Nematodes" xlink:href="http://grbio.org/institution/canadian-national-collection-insects-arachnids-and-nematodes" xlink:type="simple">CNCI</named-content>), JHLRSA_PROC_096; Lethbridge, 16 May 1930, J.H. Pepper (1, <named-content xmlns:xlink="http://www.w3.org/1999/xlink" content-type="dwc:institutional_code" xlink:title="Canadian National Collection of Insects, Arachnids, and Nematodes" xlink:href="http://grbio.org/institution/canadian-national-collection-insects-arachnids-and-nematodes" xlink:type="simple">CNCI</named-content>), JHLRSA_PROC_198; Crow’s Nest Pass, 6–7 June 1930, J.H. Pepper (2, <named-content xmlns:xlink="http://www.w3.org/1999/xlink" content-type="dwc:institutional_code" xlink:title="Canadian National Collection of Insects, Arachnids, and Nematodes" xlink:href="http://grbio.org/institution/canadian-national-collection-insects-arachnids-and-nematodes" xlink:type="simple">CNCI</named-content>), JHLRSA_PROC_051, JHLRSA_PROC_052; Calgary, 30 June 1957 – 5 July 1958, B.F. &amp; J.L. Carr (4, <named-content xmlns:xlink="http://www.w3.org/1999/xlink" content-type="dwc:institutional_code" xlink:title="Canadian National Collection of Insects, Arachnids, and Nematodes" xlink:href="http://grbio.org/institution/canadian-national-collection-insects-arachnids-and-nematodes" xlink:type="simple">CNCI</named-content>), JHLRSA_PROC_191 – JHLRSA_PROC_195; Calgary, 11–12 June 1890, H.C. Fall Collection (1, <abbrev xmlns:xlink="http://www.w3.org/1999/xlink" xlink:title="Museum of Comparative Zoology, Harvard University" id="ABBRID0EPWAE" xlink:type="simple">MCZC</abbrev>), MCZ-ENT00727128; Writing-on-Stone Provincial Park (0.5 miles north), 14 June 1982, R.S. Anderson (3, <abbrev xmlns:xlink="http://www.w3.org/1999/xlink" xlink:title="Canadian Museum of Nature, Ottawa" id="ABBRID0ETWAE" xlink:type="simple">CMNC</abbrev>), JHLRSA_PROC_041 – JHLRSA_PROC_043; Sturgeon River at Lac Ste. Anne (<named-content xmlns:xlink="http://www.w3.org/1999/xlink" content-type="dwc:verbatimCoordinates" xlink:type="simple"><named-content content-type="geo-json" specific-use="{&#34;type&#34;:&#34;Point&#34;,&#34;coordinates&#34;:[-114.333333,50.716667]}" id="NCID0E1WAE" xlink:type="simple">50°43'N, 114°20'W</named-content></named-content>), 1–3 June 1982, J.S. Richardson (1, <abbrev xmlns:xlink="http://www.w3.org/1999/xlink" xlink:title="Canadian Museum of Nature, Ottawa" id="ABBRID0E6WAE" xlink:type="simple">CMNC</abbrev>), JHLRSA_PROC_037; Magrath, 20 May 1938, G.S. Walley (1, <named-content xmlns:xlink="http://www.w3.org/1999/xlink" content-type="dwc:institutional_code" xlink:title="Canadian National Collection of Insects, Arachnids, and Nematodes" xlink:href="http://grbio.org/institution/canadian-national-collection-insects-arachnids-and-nematodes" xlink:type="simple">CNCI</named-content>), JHLRSA_PROC_140; Medicine Hat, 1 June 1963 – 9 June 1973, B.F. &amp; J.L. Carr (1, <named-content xmlns:xlink="http://www.w3.org/1999/xlink" content-type="dwc:institutional_code" xlink:title="Canadian National Collection of Insects, Arachnids, and Nematodes" xlink:href="http://grbio.org/institution/canadian-national-collection-insects-arachnids-and-nematodes" xlink:type="simple">CNCI</named-content>), JHLRSA_PROC_170 – JHLRSA_PROC_173; Edmonton, 8 June 1916 – 1 July 1920, F.S. Carr (2, <named-content xmlns:xlink="http://www.w3.org/1999/xlink" content-type="dwc:institutional_code" xlink:title="Canadian National Collection of Insects, Arachnids, and Nematodes" xlink:href="http://grbio.org/institution/canadian-national-collection-insects-arachnids-and-nematodes" xlink:type="simple">CNCI</named-content>; 15 <abbrev xmlns:xlink="http://www.w3.org/1999/xlink" xlink:title="California Academy of Sciences" id="ABBRID0EPXAE" xlink:type="simple">CAS</abbrev>; 1 <abbrev xmlns:xlink="http://www.w3.org/1999/xlink" xlink:title="Museum of Comparative Zoology, Harvard University" id="ABBRID0ETXAE" xlink:type="simple">MCZC</abbrev>; 1 <named-content xmlns:xlink="http://www.w3.org/1999/xlink" content-type="dwc:institutional_code" xlink:title="United States National Museum" xlink:href="http://grbio.org/institution/smithsonian-institution-national-museum-natural-history-0" xlink:type="simple">USNM</named-content>), JHLRSA_PROC_177, JHLRSA_PROC_178, JHLRSA_PROC_210 – JHLRSA_PROC_224, JHLRSA_PROC_337, MCZC00726934; Brule Lake, 29 June 1989, B.F. &amp; J.L. Carr (1, <named-content xmlns:xlink="http://www.w3.org/1999/xlink" content-type="dwc:institutional_code" xlink:title="Canadian National Collection of Insects, Arachnids, and Nematodes" xlink:href="http://grbio.org/institution/canadian-national-collection-insects-arachnids-and-nematodes" xlink:type="simple">CNCI</named-content>), JHLRSA_PROC_143; Fort Macleod, 20 June 1976, B.F. &amp; J.L. Carr (2, <named-content xmlns:xlink="http://www.w3.org/1999/xlink" content-type="dwc:institutional_code" xlink:title="Canadian National Collection of Insects, Arachnids, and Nematodes" xlink:href="http://grbio.org/institution/canadian-national-collection-insects-arachnids-and-nematodes" xlink:type="simple">CNCI</named-content>), JHLRSA_PROC_101, JHLRSA_PROC_102; Ghost Dam, 1 June 1975, B.F. &amp; J.L. Carr (1, <named-content xmlns:xlink="http://www.w3.org/1999/xlink" content-type="dwc:institutional_code" xlink:title="Canadian National Collection of Insects, Arachnids, and Nematodes" xlink:href="http://grbio.org/institution/canadian-national-collection-insects-arachnids-and-nematodes" xlink:type="simple">CNCI</named-content>), JHLRSA_PROC_103; Edson (30 miles west of), 11 June 1950, P. Rubtsoff (1, <abbrev xmlns:xlink="http://www.w3.org/1999/xlink" xlink:title="California Academy of Sciences" id="ABBRID0EHYAE" xlink:type="simple">CAS</abbrev>), JHLRSA_PROC_227; <bold>British Columbia</bold>: Salmon Arm, 9 June 1940, H. Leech (1, <abbrev xmlns:xlink="http://www.w3.org/1999/xlink" xlink:title="Museum of Comparative Zoology, Harvard University" id="ABBRID0ENYAE" xlink:type="simple">MCZC</abbrev>), MCZ-ENT00726945; Brisco, 19 June 1932, O. Bryant (1, <abbrev xmlns:xlink="http://www.w3.org/1999/xlink" xlink:title="California Academy of Sciences" id="ABBRID0ERYAE" xlink:type="simple">CAS</abbrev>), JHLRSA_PROC_241; Terrace, 1927, M.E. Hippisley (2, <abbrev xmlns:xlink="http://www.w3.org/1999/xlink" xlink:title="Museum of Comparative Zoology, Harvard University" id="ABBRID0EVYAE" xlink:type="simple">MCZC</abbrev>), MCZ-ENT0026933; Vancouver, 30 April 1932, G.R. Hopping (4, <abbrev xmlns:xlink="http://www.w3.org/1999/xlink" xlink:title="California Academy of Sciences" id="ABBRID0EZYAE" xlink:type="simple">CAS</abbrev>), JHLRSA_242 – JHLRSA_PROC_245; Vancouver, 24 April 1930, G.H. Larnder (4, <named-content xmlns:xlink="http://www.w3.org/1999/xlink" content-type="dwc:institutional_code" xlink:title="Royal British Columbia Museum" xlink:href="http://grbio.org/institution/royal-british-columbia-museum" xlink:type="simple">RBCM</named-content>), ENT991-111637, ENT991-111639, ENT991-111640, ENT991-111642; Princeton, Missezula Lake, 16 June 1929, G. Stace Smith, on <italic><tp:taxon-name><tp:taxon-name-part taxon-name-part-type="genus" reg="Salix">Salix</tp:taxon-name-part></tp:taxon-name></italic> (1, <named-content xmlns:xlink="http://www.w3.org/1999/xlink" content-type="dwc:institutional_code" xlink:title="Royal British Columbia Museum" xlink:href="http://grbio.org/institution/royal-british-columbia-museum" xlink:type="simple">RBCM</named-content>), ENT991-111638; Harrison, 9 June 1899, A. Hanham (1, <named-content xmlns:xlink="http://www.w3.org/1999/xlink" content-type="dwc:institutional_code" xlink:title="Royal British Columbia Museum" xlink:href="http://grbio.org/institution/royal-british-columbia-museum" xlink:type="simple">RBCM</named-content>), ENT991112019; Saanich, 12 May 1930, W.H. Preece (1, <named-content xmlns:xlink="http://www.w3.org/1999/xlink" content-type="dwc:institutional_code" xlink:title="Canadian National Collection of Insects, Arachnids, and Nematodes" xlink:href="http://grbio.org/institution/canadian-national-collection-insects-arachnids-and-nematodes" xlink:type="simple">CNCI</named-content>), JHLRSA_PROC_067; Creston, 16 June 1950 – 18 April 1956, G. Stace Smith (5, <named-content xmlns:xlink="http://www.w3.org/1999/xlink" content-type="dwc:institutional_code" xlink:title="Canadian National Collection of Insects, Arachnids, and Nematodes" xlink:href="http://grbio.org/institution/canadian-national-collection-insects-arachnids-and-nematodes" xlink:type="simple">CNCI</named-content>; 3, <abbrev xmlns:xlink="http://www.w3.org/1999/xlink" xlink:title="California Academy of Sciences" id="ABBRID0EYZAE" xlink:type="simple">CAS</abbrev>), JHLRSA_PROC_109 – JHLRSA_PROC_113, JHLRSA_PROC_246; Revelstoke, 2 June 1978, B.F. &amp; J.L. Carr (1, <named-content xmlns:xlink="http://www.w3.org/1999/xlink" content-type="dwc:institutional_code" xlink:title="Canadian National Collection of Insects, Arachnids, and Nematodes" xlink:href="http://grbio.org/institution/canadian-national-collection-insects-arachnids-and-nematodes" xlink:type="simple">CNCI</named-content>), JHLRSA_PROC_196; Fort Steele, 23 May 1977, B.F. &amp; J.L. Carr (3, <named-content xmlns:xlink="http://www.w3.org/1999/xlink" content-type="dwc:institutional_code" xlink:title="Canadian National Collection of Insects, Arachnids, and Nematodes" xlink:href="http://grbio.org/institution/canadian-national-collection-insects-arachnids-and-nematodes" xlink:type="simple">CNCI</named-content>), JHLRSA_PROC_188 – JHLRSA_PROC_190; Sicamous, 2 June 1978, B.F. &amp; J.L. Carr (1, <named-content xmlns:xlink="http://www.w3.org/1999/xlink" content-type="dwc:institutional_code" xlink:title="Canadian National Collection of Insects, Arachnids, and Nematodes" xlink:href="http://grbio.org/institution/canadian-national-collection-insects-arachnids-and-nematodes" xlink:type="simple">CNCI</named-content>), JHLRSA_PROC_107; Golden (9 miles northwest), 28 August 1973, R.H. Parry (1, <abbrev xmlns:xlink="http://www.w3.org/1999/xlink" xlink:title="Canadian Museum of Nature, Ottawa" id="ABBRID0EI1AE" xlink:type="simple">CMNC</abbrev>), JHLRSA_PROC_040; Golden, 27 June–30 August 1975, B.F. &amp; J.L. Carr (2, <named-content xmlns:xlink="http://www.w3.org/1999/xlink" content-type="dwc:institutional_code" xlink:title="Canadian National Collection of Insects, Arachnids, and Nematodes" xlink:href="http://grbio.org/institution/canadian-national-collection-insects-arachnids-and-nematodes" xlink:type="simple">CNCI</named-content>), JHLRSA_PROC_104, JHLRSA_PROC_105; Robson, June 1949 (1, <named-content xmlns:xlink="http://www.w3.org/1999/xlink" content-type="dwc:institutional_code" xlink:title="Canadian National Collection of Insects, Arachnids, and Nematodes" xlink:href="http://grbio.org/institution/canadian-national-collection-insects-arachnids-and-nematodes" xlink:type="simple">CNCI</named-content>), JHLRSA_PROC_135; Vancouver, 30 April 1932, G.R. Hopping (4, <named-content xmlns:xlink="http://www.w3.org/1999/xlink" content-type="dwc:institutional_code" xlink:title="Canadian National Collection of Insects, Arachnids, and Nematodes" xlink:href="http://grbio.org/institution/canadian-national-collection-insects-arachnids-and-nematodes" xlink:type="simple">CNCI</named-content>), JHLRSA_PROC_131 – JHLRSA_PROC_134; Lake Errock, near Deroche, 2 June – 4 July 1953, S.D. Hicks, on <italic><tp:taxon-name><tp:taxon-name-part taxon-name-part-type="genus" reg="Salix">Salix</tp:taxon-name-part></tp:taxon-name></italic> (14, <named-content xmlns:xlink="http://www.w3.org/1999/xlink" content-type="dwc:institutional_code" xlink:title="Canadian National Collection of Insects, Arachnids, and Nematodes" xlink:href="http://grbio.org/institution/canadian-national-collection-insects-arachnids-and-nematodes" xlink:type="simple">CNCI</named-content>), JHLRSA_PROC_145 – JHLRSA_PROC_158; Blanket Creek, 9 June 1984, B.F. &amp; J.L. Carr (1, <named-content xmlns:xlink="http://www.w3.org/1999/xlink" content-type="dwc:institutional_code" xlink:title="Canadian National Collection of Insects, Arachnids, and Nematodes" xlink:href="http://grbio.org/institution/canadian-national-collection-insects-arachnids-and-nematodes" xlink:type="simple">CNCI</named-content>), JHLRSA_PROC_114; <bold>Manitoba</bold>: Aweme, 24 June 1907 – 27 May 1909, N. Criddle (1, <abbrev xmlns:xlink="http://www.w3.org/1999/xlink" xlink:title="Museum of Comparative Zoology, Harvard University" id="ABBRID0EJ2AE" xlink:type="simple">MCZC</abbrev>; 1, <named-content xmlns:xlink="http://www.w3.org/1999/xlink" content-type="dwc:institutional_code" xlink:title="United States National Museum" xlink:href="http://grbio.org/institution/smithsonian-institution-national-museum-natural-history-0" xlink:type="simple">USNM</named-content>), MCZ-ENT00727134, JHLRSA_PROC_336; Russell, 21 July 1954, Brooks-Wallis (1, <named-content xmlns:xlink="http://www.w3.org/1999/xlink" content-type="dwc:institutional_code" xlink:title="Canadian National Collection of Insects, Arachnids, and Nematodes" xlink:href="http://grbio.org/institution/canadian-national-collection-insects-arachnids-and-nematodes" xlink:type="simple">CNCI</named-content>), JHLRSA_PROC_050; Winnipeg, 22 May–5 June 1915, J.B. Wallis (1, <named-content xmlns:xlink="http://www.w3.org/1999/xlink" content-type="dwc:institutional_code" xlink:title="Canadian National Collection of Insects, Arachnids, and Nematodes" xlink:href="http://grbio.org/institution/canadian-national-collection-insects-arachnids-and-nematodes" xlink:type="simple">CNCI</named-content>; 1, <abbrev xmlns:xlink="http://www.w3.org/1999/xlink" xlink:title="Museum of Comparative Zoology, Harvard University" id="ABBRID0EZ2AE" xlink:type="simple">MCZC</abbrev>), JHLRSA_PROC_205, MCZENT-00727131; Riding Mountain Park, 8 June 1937 – 9 June 1938, W.J. Brown (10, <named-content xmlns:xlink="http://www.w3.org/1999/xlink" content-type="dwc:institutional_code" xlink:title="Canadian National Collection of Insects, Arachnids, and Nematodes" xlink:href="http://grbio.org/institution/canadian-national-collection-insects-arachnids-and-nematodes" xlink:type="simple">CNCI</named-content>), JHLRSA_PROC_160 – JHLRSA_PROC_169; <bold>New Brunswick</bold>: Boiestown, 13 July 1928, W.J. Brown (1, <named-content xmlns:xlink="http://www.w3.org/1999/xlink" content-type="dwc:institutional_code" xlink:title="Canadian National Collection of Insects, Arachnids, and Nematodes" xlink:href="http://grbio.org/institution/canadian-national-collection-insects-arachnids-and-nematodes" xlink:type="simple">CNCI</named-content>), JHLRSA_PROC_059; Carleton County, Wakefield, Meduxnekeag Valley Nature Preserve (<named-content xmlns:xlink="http://www.w3.org/1999/xlink" content-type="dwc:verbatimCoordinates" xlink:type="simple"><named-content content-type="geo-json" specific-use="{&#34;type&#34;:&#34;Point&#34;,&#34;coordinates&#34;:[-67.682500,46.193100]}" id="NCID0EK3AE" xlink:type="simple">46.1931°N, 67.6825°W</named-content></named-content>), 31 May 2005, M.-A. Giguère &amp; R. Webster (1, <abbrev xmlns:xlink="http://www.w3.org/1999/xlink" xlink:title="Reginald Webster Collection, Charters Settlement" id="ABBRID0EP3AE" xlink:type="simple">RWC</abbrev>), JHLRSA_PROC_002; Madawaska County, Gounamitz Road (<named-content xmlns:xlink="http://www.w3.org/1999/xlink" content-type="dwc:verbatimCoordinates" xlink:type="simple"><named-content content-type="geo-json" specific-use="{&#34;type&#34;:&#34;Point&#34;,&#34;coordinates&#34;:[-68.969730,47.622500]}" id="NCID0EW3AE" xlink:type="simple">47.62250°N, 68.96973°W</named-content></named-content>), 21 June 2011, Martin N. Turgeon (1, <named-content xmlns:xlink="http://www.w3.org/1999/xlink" content-type="dwc:institutional_code" xlink:title="New Brunswick Museum Insect Collection, Saint John" xlink:href="http://grbio.org/institution/new-brunswick-provincial-museum-saint-john-herbarium" xlink:type="simple">NBM</named-content>), <named-content xmlns:xlink="http://www.w3.org/1999/xlink" content-type="dwc:institutional_code" xlink:title="New Brunswick Museum Insect Collection, Saint John" xlink:href="http://grbio.org/institution/new-brunswick-provincial-museum-saint-john-herbarium" xlink:type="simple">NBM</named-content>-070118; Restigouche County, Summit Area, 7 June 2011, Martin N. Turgeon (1, <named-content xmlns:xlink="http://www.w3.org/1999/xlink" content-type="dwc:institutional_code" xlink:title="New Brunswick Museum Insect Collection, Saint John" xlink:href="http://grbio.org/institution/new-brunswick-provincial-museum-saint-john-herbarium" xlink:type="simple">NBM</named-content>), <named-content xmlns:xlink="http://www.w3.org/1999/xlink" content-type="dwc:institutional_code" xlink:title="New Brunswick Museum Insect Collection, Saint John" xlink:href="http://grbio.org/institution/new-brunswick-provincial-museum-saint-john-herbarium" xlink:type="simple">NBM</named-content>-070119; <bold>Northwest Territories</bold>: Fort Simpson, Manners Creek, 11 June 1972, A. Smetana (1, <named-content xmlns:xlink="http://www.w3.org/1999/xlink" content-type="dwc:institutional_code" xlink:title="Canadian National Collection of Insects, Arachnids, and Nematodes" xlink:href="http://grbio.org/institution/canadian-national-collection-insects-arachnids-and-nematodes" xlink:type="simple">CNCI</named-content>), JHLRHS_PROC_095; Highway 5 (2 km east of Junction with Highway 2), 16 June 1988, B.F. &amp; J.L. Carr (3, <named-content xmlns:xlink="http://www.w3.org/1999/xlink" content-type="dwc:institutional_code" xlink:title="Canadian National Collection of Insects, Arachnids, and Nematodes" xlink:href="http://grbio.org/institution/canadian-national-collection-insects-arachnids-and-nematodes" xlink:type="simple">CNCI</named-content>), JHLRSA_PROC_200 – JHLRSA_PROC_202; Highway 7 (125 km north of British Columbia border), 25 June 1988, B.F. &amp; J.L. Carr (1, <named-content xmlns:xlink="http://www.w3.org/1999/xlink" content-type="dwc:institutional_code" xlink:title="Canadian National Collection of Insects, Arachnids, and Nematodes" xlink:href="http://grbio.org/institution/canadian-national-collection-insects-arachnids-and-nematodes" xlink:type="simple">CNCI</named-content>), JHLRSA_PROC_203; Along Highway 7 (219 km north of British Columbia border), 21 June 1988, B.F. &amp; J.L. Carr (1, <named-content xmlns:xlink="http://www.w3.org/1999/xlink" content-type="dwc:institutional_code" xlink:title="Canadian National Collection of Insects, Arachnids, and Nematodes" xlink:href="http://grbio.org/institution/canadian-national-collection-insects-arachnids-and-nematodes" xlink:type="simple">CNCI</named-content>), JHLRSA_PROC_204; <bold>Nova Scotia</bold>: Tusket, 27 June 1947, W.J. Brown (1, <named-content xmlns:xlink="http://www.w3.org/1999/xlink" content-type="dwc:institutional_code" xlink:title="Canadian National Collection of Insects, Arachnids, and Nematodes" xlink:href="http://grbio.org/institution/canadian-national-collection-insects-arachnids-and-nematodes" xlink:type="simple">CNCI</named-content>), JHLRSA_PROC_141; Hants County, Mount Uniacke, 14 June 1947, W.J. Brown (4, <named-content xmlns:xlink="http://www.w3.org/1999/xlink" content-type="dwc:institutional_code" xlink:title="Canadian National Collection of Insects, Arachnids, and Nematodes" xlink:href="http://grbio.org/institution/canadian-national-collection-insects-arachnids-and-nematodes" xlink:type="simple">CNCI</named-content>), JHLRSA_PROC_136 – JHLRSA_PROC_139; Waverley, 10 June 1947, W.J. Brown (1, <named-content xmlns:xlink="http://www.w3.org/1999/xlink" content-type="dwc:institutional_code" xlink:title="Canadian National Collection of Insects, Arachnids, and Nematodes" xlink:href="http://grbio.org/institution/canadian-national-collection-insects-arachnids-and-nematodes" xlink:type="simple">CNCI</named-content>), JHLRSA_PROC_144; Bathurst, July 1915, J.N. Knull (1, <abbrev xmlns:xlink="http://www.w3.org/1999/xlink" xlink:title="California Academy of Sciences" id="ABBRID0EL5AE" xlink:type="simple">CAS</abbrev>), JHLRSA_PROC_233; <bold>Ontario</bold>: Toronto, 25 May 1896, R.J. Crew (1, <named-content xmlns:xlink="http://www.w3.org/1999/xlink" content-type="dwc:institutional_code" xlink:title="United States National Museum" xlink:href="http://grbio.org/institution/smithsonian-institution-national-museum-natural-history-0" xlink:type="simple">USNM</named-content>), JHLRSA_PROC_335; Parry Sound, 14 July 1932, G.S. Walley (1, <named-content xmlns:xlink="http://www.w3.org/1999/xlink" content-type="dwc:institutional_code" xlink:title="Canadian National Collection of Insects, Arachnids, and Nematodes" xlink:href="http://grbio.org/institution/canadian-national-collection-insects-arachnids-and-nematodes" xlink:type="simple">CNCI</named-content>), JHLRSA_PROC_199; Smoky Falls, Mattagami River, 21 June 1934, G.S. Walley (1, <named-content xmlns:xlink="http://www.w3.org/1999/xlink" content-type="dwc:institutional_code" xlink:title="Canadian National Collection of Insects, Arachnids, and Nematodes" xlink:href="http://grbio.org/institution/canadian-national-collection-insects-arachnids-and-nematodes" xlink:type="simple">CNCI</named-content>), JHLRSA_PROC_055; Merivale, 4 May 1937, W.J. Brown (2, <named-content xmlns:xlink="http://www.w3.org/1999/xlink" content-type="dwc:institutional_code" xlink:title="Canadian National Collection of Insects, Arachnids, and Nematodes" xlink:href="http://grbio.org/institution/canadian-national-collection-insects-arachnids-and-nematodes" xlink:type="simple">CNCI</named-content>), JHLRSA_PROC_053, JHLRSA_PROC_054; Mer Bleue, Ottawa, 28 May 1935, W.J. Brown (1, <named-content xmlns:xlink="http://www.w3.org/1999/xlink" content-type="dwc:institutional_code" xlink:title="Canadian National Collection of Insects, Arachnids, and Nematodes" xlink:href="http://grbio.org/institution/canadian-national-collection-insects-arachnids-and-nematodes" xlink:type="simple">CNCI</named-content>), JHLRSA_PROC_060; Black Rapids, Ottawa, 23 May 1927, W.J. Brown (1, <named-content xmlns:xlink="http://www.w3.org/1999/xlink" content-type="dwc:institutional_code" xlink:title="Canadian National Collection of Insects, Arachnids, and Nematodes" xlink:href="http://grbio.org/institution/canadian-national-collection-insects-arachnids-and-nematodes" xlink:type="simple">CNCI</named-content>), JHLRSA_PROC_099; Sultan Road, 6.8 km west of junction with Highway 144, 26 June 1996, B.F. &amp; J.L. Carr (2, <named-content xmlns:xlink="http://www.w3.org/1999/xlink" content-type="dwc:institutional_code" xlink:title="Canadian National Collection of Insects, Arachnids, and Nematodes" xlink:href="http://grbio.org/institution/canadian-national-collection-insects-arachnids-and-nematodes" xlink:type="simple">CNCI</named-content>), JHLRSA_PROC_064, JHLRSA_PROC_065; Ottawa, 9 May 1930, W.J. Brown (1, <named-content xmlns:xlink="http://www.w3.org/1999/xlink" content-type="dwc:institutional_code" xlink:title="Canadian National Collection of Insects, Arachnids, and Nematodes" xlink:href="http://grbio.org/institution/canadian-national-collection-insects-arachnids-and-nematodes" xlink:type="simple">CNCI</named-content>), JHLRSA_PROC_108; Longlac (13 km west) along Highway 11, 10 June 1995, B.F. &amp; J.L. Carr (1, <named-content xmlns:xlink="http://www.w3.org/1999/xlink" content-type="dwc:institutional_code" xlink:title="Canadian National Collection of Insects, Arachnids, and Nematodes" xlink:href="http://grbio.org/institution/canadian-national-collection-insects-arachnids-and-nematodes" xlink:type="simple">CNCI</named-content>), JHLRSA_PROC_206; Pass Lass Junction (13 km southwest), 10 June 1995, B.F. &amp; J.L. Carr (1, <named-content xmlns:xlink="http://www.w3.org/1999/xlink" content-type="dwc:institutional_code" xlink:title="Canadian National Collection of Insects, Arachnids, and Nematodes" xlink:href="http://grbio.org/institution/canadian-national-collection-insects-arachnids-and-nematodes" xlink:type="simple">CNCI</named-content>), JHLRSA_PROC_181; Prince Edward County, 1 June 1919 – 23 June 1923, J.F. Brimley (2, <named-content xmlns:xlink="http://www.w3.org/1999/xlink" content-type="dwc:institutional_code" xlink:title="Canadian National Collection of Insects, Arachnids, and Nematodes" xlink:href="http://grbio.org/institution/canadian-national-collection-insects-arachnids-and-nematodes" xlink:type="simple">CNCI</named-content>), JHLRSA_PROC_179 – JHLRSA_PROC_180; Rainy River District, 18 June – 7 September 1924, J.F. Brimley (3, <named-content xmlns:xlink="http://www.w3.org/1999/xlink" content-type="dwc:institutional_code" xlink:title="Canadian National Collection of Insects, Arachnids, and Nematodes" xlink:href="http://grbio.org/institution/canadian-national-collection-insects-arachnids-and-nematodes" xlink:type="simple">CNCI</named-content>), JHLRSA_PROC_174 – JHLRSA_PROC_176; Hastings County, 14 June 1938 (1, <named-content xmlns:xlink="http://www.w3.org/1999/xlink" content-type="dwc:institutional_code" xlink:title="Canadian National Collection of Insects, Arachnids, and Nematodes" xlink:href="http://grbio.org/institution/canadian-national-collection-insects-arachnids-and-nematodes" xlink:type="simple">CNCI</named-content>), JHLRSA_PROC_159; Moosonee, 30 June 1973, J.M. Campbell &amp; Parry (1, <abbrev xmlns:xlink="http://www.w3.org/1999/xlink" xlink:title="Canadian Museum of Nature, Ottawa" id="ABBRID0EGAAG" xlink:type="simple">CMNC</abbrev>), JHLRSA_PROC_039; Pickle Lake (8 miles north), 19–22 June 1973, J.M. Campbell &amp; Parry (5, <abbrev xmlns:xlink="http://www.w3.org/1999/xlink" xlink:title="Canadian Museum of Nature, Ottawa" id="ABBRID0EKAAG" xlink:type="simple">CMNC</abbrev>), JHLRSA_PROC_045 – JHLRSA_PROC_049; Lake Superior Provincial Park, Frater, 13 June 1973, J.M. Campbell &amp; R. Parry (1, <abbrev xmlns:xlink="http://www.w3.org/1999/xlink" xlink:title="Canadian Museum of Nature, Ottawa" id="ABBRID0EOAAG" xlink:type="simple">CMNC</abbrev>), JHLRSA_PROC_035; Lake Superior Provincial Park, Noisy Bay, 13 June 1973, J.M. Campbell &amp; R. Parry (1, <abbrev xmlns:xlink="http://www.w3.org/1999/xlink" xlink:title="Canadian Museum of Nature, Ottawa" id="ABBRID0ESAAG" xlink:type="simple">CMNC</abbrev>), JHLRSA_PROC_034; Carleton County, Constance Bay, 4 May 1982, H. &amp; A. Howden (1, <abbrev xmlns:xlink="http://www.w3.org/1999/xlink" xlink:title="Canadian Museum of Nature, Ottawa" id="ABBRID0EWAAG" xlink:type="simple">CMNC</abbrev>), JHLRSA_PROC_036; Thunder Bay District, Stanley, 9–17 June 1981, M. Kaulbars (1, <abbrev xmlns:xlink="http://www.w3.org/1999/xlink" xlink:title="Canadian Museum of Nature, Ottawa" id="ABBRID0E1AAG" xlink:type="simple">CMNC</abbrev>), JHLRSA_PROC_044; <bold>Quebec</bold>: Aylmer, 16 August 1916, J.N. Knull (1, <abbrev xmlns:xlink="http://www.w3.org/1999/xlink" xlink:title="California Academy of Sciences" id="ABBRID0EABAG" xlink:type="simple">CAS</abbrev>; 1, <abbrev xmlns:xlink="http://www.w3.org/1999/xlink" xlink:title="Museum of Comparative Zoology, Harvard University" id="ABBRID0EEBAG" xlink:type="simple">MCZC</abbrev>), JHLRSA_PROC_234, MCZ-ENT00727133; Duparquet, 11 June 1936 – 21 June 1944, G. Stace Smith, on <italic><tp:taxon-name><tp:taxon-name-part taxon-name-part-type="genus" reg="Salix">Salix</tp:taxon-name-part></tp:taxon-name></italic> (5, <abbrev xmlns:xlink="http://www.w3.org/1999/xlink" xlink:title="California Academy of Sciences" id="ABBRID0EPBAG" xlink:type="simple">CAS</abbrev>), JHLRSA_PROC_235 – JHLRSA_PROC_239; Duparquet, 11 June 1936, G. Stace Smith (1, <named-content xmlns:xlink="http://www.w3.org/1999/xlink" content-type="dwc:institutional_code" xlink:title="United States National Museum" xlink:href="http://grbio.org/institution/smithsonian-institution-national-museum-natural-history-0" xlink:type="simple">USNM</named-content>), JHLRSA_PROC_333; Montreal, Liebeck Collection (2, <abbrev xmlns:xlink="http://www.w3.org/1999/xlink" xlink:title="Museum of Comparative Zoology, Harvard University" id="ABBRID0EXBAG" xlink:type="simple">MCZC</abbrev>), MCZ-ENT00726926, MCZ-ENT00726927; Sept-Îles, 8 June 1929, W.J. Brown (1, <named-content xmlns:xlink="http://www.w3.org/1999/xlink" content-type="dwc:institutional_code" xlink:title="Canadian National Collection of Insects, Arachnids, and Nematodes" xlink:href="http://grbio.org/institution/canadian-national-collection-insects-arachnids-and-nematodes" xlink:type="simple">CNCI</named-content>), JHLRSA_PROC_061; Temiscamingue County, L’Etang, 16 August 1985, Larochelle &amp; Lariviere (1, <named-content xmlns:xlink="http://www.w3.org/1999/xlink" content-type="dwc:institutional_code" xlink:title="Canadian National Collection of Insects, Arachnids, and Nematodes" xlink:href="http://grbio.org/institution/canadian-national-collection-insects-arachnids-and-nematodes" xlink:type="simple">CNCI</named-content>), JHLRSA_PROC_062; Cadillac, 2 July 1981 (1, <named-content xmlns:xlink="http://www.w3.org/1999/xlink" content-type="dwc:institutional_code" xlink:title="Canadian National Collection of Insects, Arachnids, and Nematodes" xlink:href="http://grbio.org/institution/canadian-national-collection-insects-arachnids-and-nematodes" xlink:type="simple">CNCI</named-content>), JHLRSA_PROC_063; Knowlton, 14 June 1928, G.H. Fisk (1, <named-content xmlns:xlink="http://www.w3.org/1999/xlink" content-type="dwc:institutional_code" xlink:title="Canadian National Collection of Insects, Arachnids, and Nematodes" xlink:href="http://grbio.org/institution/canadian-national-collection-insects-arachnids-and-nematodes" xlink:type="simple">CNCI</named-content>), JHLRSA_PROC_097; Cascapedia, 11–20 June 1938, W.J. Brown (25, <named-content xmlns:xlink="http://www.w3.org/1999/xlink" content-type="dwc:institutional_code" xlink:title="Canadian National Collection of Insects, Arachnids, and Nematodes" xlink:href="http://grbio.org/institution/canadian-national-collection-insects-arachnids-and-nematodes" xlink:type="simple">CNCI</named-content>), JHLRSA_PROC_068 – JHLRSA_PROC_092; Forillon National Park, trail off of park compound (<named-content xmlns:xlink="http://www.w3.org/1999/xlink" content-type="dwc:verbatimCoordinates" xlink:type="simple"><named-content content-type="geo-json" specific-use="{&#34;type&#34;:&#34;Point&#34;,&#34;coordinates&#34;:[-64.376000,48.857000]}" id="NCID0ESCAG" xlink:type="simple">48.857°N, 64.376°W</named-content></named-content>), 10–17 June 2013, F. Tremblay (1, <abbrev xmlns:xlink="http://www.w3.org/1999/xlink" xlink:title="Center for Biodiversity Genomics, Guelph" id="ABBRID0EXCAG" xlink:type="simple">CBG</abbrev>), BIOUG11159-H04, JHLRSA_PROC_001; Gatineau, Mont Cascades (<named-content xmlns:xlink="http://www.w3.org/1999/xlink" content-type="dwc:verbatimCoordinates" xlink:type="simple"><named-content content-type="geo-json" specific-use="{&#34;type&#34;:&#34;Point&#34;,&#34;coordinates&#34;:[-75.850435,45.590941]}" id="NCID0E5CAG" xlink:type="simple">45.590941°N, 75.850435°W</named-content></named-content>), 13 May 2021, J.H. Lewis, beaten off <italic><tp:taxon-name><tp:taxon-name-part taxon-name-part-type="genus" reg="Salix">Salix</tp:taxon-name-part></tp:taxon-name></italic> sp. (1, <abbrev xmlns:xlink="http://www.w3.org/1999/xlink" xlink:title="Canadian Museum of Nature, Ottawa" id="ABBRID0EKDAG" xlink:type="simple">CMNC</abbrev>); Gatineau, Mont Cascades (<named-content xmlns:xlink="http://www.w3.org/1999/xlink" content-type="dwc:verbatimCoordinates" xlink:type="simple"><named-content content-type="geo-json" specific-use="{&#34;type&#34;:&#34;Point&#34;,&#34;coordinates&#34;:[-75.850435,45.590941]}" id="NCID0ERDAG" xlink:type="simple">45.590941°N, 75.850435°W</named-content></named-content>), 12 May 2021, J.H. Lewis, beaten off <italic><tp:taxon-name><tp:taxon-name-part taxon-name-part-type="genus" reg="Salix">Salix</tp:taxon-name-part></tp:taxon-name></italic> sp. (1, <abbrev xmlns:xlink="http://www.w3.org/1999/xlink" xlink:title="Canadian Museum of Nature, Ottawa" id="ABBRID0E4DAG" xlink:type="simple">CMNC</abbrev>); Laurentides Wildlife Reserve (km. 145), 16 June 2012, P. de Tonnancour, beating <italic><tp:taxon-name><tp:taxon-name-part taxon-name-part-type="genus" reg="Salix">Salix</tp:taxon-name-part></tp:taxon-name></italic> sp. (2, <abbrev xmlns:xlink="http://www.w3.org/1999/xlink" xlink:title="Canadian Museum of Nature, Ottawa" id="ABBRID0EIEAG" xlink:type="simple">CMNC</abbrev>; 11, <abbrev xmlns:xlink="http://www.w3.org/1999/xlink" xlink:title="Pierre de Tonnancour Collection, Terrasse-Vaudreuil" id="ABBRID0EMEAG" xlink:type="simple">PdTC</abbrev>), JHLRSA_PROC_004 – JHLRSA_PROC_016; Laurentides Wildlife Reserve, Mre-du-Sault (km. 117), 16 June 2012, P. de Tonnancour, beating <italic><tp:taxon-name><tp:taxon-name-part taxon-name-part-type="genus" reg="Salix">Salix</tp:taxon-name-part></tp:taxon-name></italic> sp. (10, <abbrev xmlns:xlink="http://www.w3.org/1999/xlink" xlink:title="Pierre de Tonnancour Collection, Terrasse-Vaudreuil" id="ABBRID0EXEAG" xlink:type="simple">PdTC</abbrev>), JHLRSA_PROC_017 – JHLRSA_PROC_026; Sainte-Catherine, 5 June 2007, C. Tessier (1, <abbrev xmlns:xlink="http://www.w3.org/1999/xlink" xlink:title="Pierre de Tonnancour Collection, Terrasse-Vaudreuil" id="ABBRID0E2EAG" xlink:type="simple">PdTC</abbrev>), JHLRSA_PROC_027; Mont Rigaud, 20 April 2012, P. de Tonnancour, beating <italic><tp:taxon-name><tp:taxon-name-part taxon-name-part-type="genus" reg="Salix">Salix</tp:taxon-name-part></tp:taxon-name></italic> sp. (1, <abbrev xmlns:xlink="http://www.w3.org/1999/xlink" xlink:title="Pierre de Tonnancour Collection, Terrasse-Vaudreuil" id="ABBRID0EGFAG" xlink:type="simple">PdTC</abbrev>), JHLRSA_PROC_028; Grand-Remous, Chemin Baskatong (<named-content xmlns:xlink="http://www.w3.org/1999/xlink" content-type="dwc:verbatimCoordinates" xlink:type="simple"><named-content content-type="geo-json" specific-use="{&#34;type&#34;:&#34;Point&#34;,&#34;coordinates&#34;:[-75.880200,46.772900]}" id="NCID0ENFAG" xlink:type="simple">46.7729°N, 75.8802°W</named-content></named-content>), 27 May 2017, P. de Tonnancour, beating <italic><tp:taxon-name><tp:taxon-name-part taxon-name-part-type="genus" reg="Salix">Salix</tp:taxon-name-part></tp:taxon-name></italic> sp. (3, <abbrev xmlns:xlink="http://www.w3.org/1999/xlink" xlink:title="Pierre de Tonnancour Collection, Terrasse-Vaudreuil" id="ABBRID0EZFAG" xlink:type="simple">PdTC</abbrev>), JHLRSA_PROC_029 – JHLRSA_PROC_31; Villeroy, 30 May 1990, C. Chantal (1, <abbrev xmlns:xlink="http://www.w3.org/1999/xlink" xlink:title="Claude Chantal Insect Collection, Varennes" id="ABBRID0E4FAG" xlink:type="simple">CCCH</abbrev>), JHLRSA_PROC_032; Quebec, 21 June 1966, C. Chantal (1, <abbrev xmlns:xlink="http://www.w3.org/1999/xlink" xlink:title="Claude Chantal Insect Collection, Varennes" id="ABBRID0EBGAG" xlink:type="simple">CCCH</abbrev>), JHLRSA_PROC_033; <bold>Saskatchewan</bold>: Val Marie, 11 June 1955, A.R. Brooks (1, <named-content xmlns:xlink="http://www.w3.org/1999/xlink" content-type="dwc:institutional_code" xlink:title="Canadian National Collection of Insects, Arachnids, and Nematodes" xlink:href="http://grbio.org/institution/canadian-national-collection-insects-arachnids-and-nematodes" xlink:type="simple">CNCI</named-content>), JHLRSA_PROC_100; Elbow, 23 June 1954, Brooks-Wallis (2, <named-content xmlns:xlink="http://www.w3.org/1999/xlink" content-type="dwc:institutional_code" xlink:title="Canadian National Collection of Insects, Arachnids, and Nematodes" xlink:href="http://grbio.org/institution/canadian-national-collection-insects-arachnids-and-nematodes" xlink:type="simple">CNCI</named-content>), JHLRSA_PROC_093, JHLRSA_PROC_094; <bold>Yukon</bold>: Eagle River, Dempster Highway, 15 June 1980, R.J. Cannings (1, <abbrev xmlns:xlink="http://www.w3.org/1999/xlink" xlink:title="Canadian Museum of Nature, Ottawa" id="ABBRID0ERGAG" xlink:type="simple">CMNC</abbrev>), JHLRSA_PROC_038; Kirkman Creek, 13 June 1928 (1, <named-content xmlns:xlink="http://www.w3.org/1999/xlink" content-type="dwc:institutional_code" xlink:title="Canadian National Collection of Insects, Arachnids, and Nematodes" xlink:href="http://grbio.org/institution/canadian-national-collection-insects-arachnids-and-nematodes" xlink:type="simple">CNCI</named-content>), JHLRSA_PROC_142; Dempster Highway (mile 123), 2 August 1979, B.F. &amp; J.L. Carr (2, <named-content xmlns:xlink="http://www.w3.org/1999/xlink" content-type="dwc:institutional_code" xlink:title="Canadian National Collection of Insects, Arachnids, and Nematodes" xlink:href="http://grbio.org/institution/canadian-national-collection-insects-arachnids-and-nematodes" xlink:type="simple">CNCI</named-content>), JHLRSA_PROC_186, JHLRSA_PROC_187; Dawson, 24–29 June 1924, H.C. Fall Collection (2, <abbrev xmlns:xlink="http://www.w3.org/1999/xlink" xlink:title="Museum of Comparative Zoology, Harvard University" id="ABBRID0E4GAG" xlink:type="simple">MCZC</abbrev>), MCZ-ENT00727135, MCZ-ENT00727136. <bold>USA: Alaska</bold>: Along Wales Highway, Hess Creek (<named-content xmlns:xlink="http://www.w3.org/1999/xlink" content-type="dwc:verbatimCoordinates" xlink:type="simple"><named-content content-type="geo-json" specific-use="{&#34;type&#34;:&#34;Point&#34;,&#34;coordinates&#34;:[-65.666667,149.166667]}" id="NCID0EGHAG" xlink:type="simple">149°10'N, 65°40'W</named-content></named-content>), 10 July 1978, J.M. Campbell &amp; A. Smetana (3, <named-content xmlns:xlink="http://www.w3.org/1999/xlink" content-type="dwc:institutional_code" xlink:title="Canadian National Collection of Insects, Arachnids, and Nematodes" xlink:href="http://grbio.org/institution/canadian-national-collection-insects-arachnids-and-nematodes" xlink:type="simple">CNCI</named-content>), JHLRSA_PROC_056 – JHLRSA_PROC_058; Selawik National Wildlife Reserve (<named-content xmlns:xlink="http://www.w3.org/1999/xlink" content-type="dwc:verbatimCoordinates" xlink:type="simple"><named-content content-type="geo-json" specific-use="{&#34;type&#34;:&#34;Point&#34;,&#34;coordinates&#34;:[-158.166180,66.858730]}" id="NCID0ESHAG" xlink:type="simple">66.85873°N, 158.16618°W</named-content></named-content>), 24 June 2010, D.S. Sikes, sweep in open sand dunes (1, <abbrev xmlns:xlink="http://www.w3.org/1999/xlink" xlink:title="University of Alaska Museum Insect Collection" id="ABBRID0EXHAG" xlink:type="simple">UAMIC</abbrev>), UAM100283525; Fairbanks, Chena Ridge (<named-content xmlns:xlink="http://www.w3.org/1999/xlink" content-type="dwc:verbatimCoordinates" xlink:type="simple"><named-content content-type="geo-json" specific-use="{&#34;type&#34;:&#34;Point&#34;,&#34;coordinates&#34;:[-148.021430,64.796720]}" id="NCID0E5HAG" xlink:type="simple">64.79672°N, 148.02143°W</named-content></named-content>), 12 June 2005, D.S. Sikes, silver birch and black spruce forest (4, <abbrev xmlns:xlink="http://www.w3.org/1999/xlink" xlink:title="University of Alaska Museum Insect Collection" id="ABBRID0EDIAG" xlink:type="simple">UAMIC</abbrev>), UAM100361536-UAM100361539; Circle, 21 June 1928 (13, <named-content xmlns:xlink="http://www.w3.org/1999/xlink" content-type="dwc:institutional_code" xlink:title="Canadian National Collection of Insects, Arachnids, and Nematodes" xlink:href="http://grbio.org/institution/canadian-national-collection-insects-arachnids-and-nematodes" xlink:type="simple">CNCI</named-content>), JHLRSA_PROC_115 – JHLRSA_PROC_127; Circle Hot Springs, 20 June 1945, J.C. Chamberlin, swept from mustard (1, <named-content xmlns:xlink="http://www.w3.org/1999/xlink" content-type="dwc:institutional_code" xlink:title="United States National Museum" xlink:href="http://grbio.org/institution/smithsonian-institution-national-museum-natural-history-0" xlink:type="simple">USNM</named-content>), JHLRSA_PROC_355; Beaver, 24 June 1928 (3, <named-content xmlns:xlink="http://www.w3.org/1999/xlink" content-type="dwc:institutional_code" xlink:title="Canadian National Collection of Insects, Arachnids, and Nematodes" xlink:href="http://grbio.org/institution/canadian-national-collection-insects-arachnids-and-nematodes" xlink:type="simple">CNCI</named-content>; 1, <abbrev xmlns:xlink="http://www.w3.org/1999/xlink" xlink:title="Museum of Comparative Zoology, Harvard University" id="ABBRID0ETIAG" xlink:type="simple">MCZC</abbrev>), JHLRSA_PROC_128 – JHLRSA_PROC_130, MCZ-ENT00727130; <bold>California</bold>: Del Norte County, Smith River Recreational Area (<named-content xmlns:xlink="http://www.w3.org/1999/xlink" content-type="dwc:verbatimCoordinates" xlink:type="simple"><named-content content-type="geo-json" specific-use="{&#34;type&#34;:&#34;Point&#34;,&#34;coordinates&#34;:[-124.036400,41.794933]}" id="NCID0E3IAG" xlink:type="simple">41°47.696'N, 124°02.184'W</named-content></named-content>), 27 June 2002, F.G. Andrews &amp; A.J. Gilbert (1, <abbrev xmlns:xlink="http://www.w3.org/1999/xlink" xlink:title="Canadian Museum of Nature, Ottawa" id="ABBRID0EBJAG" xlink:type="simple">CMNC</abbrev>), JHLRSA_PROC_003; Trinidad, 7 June 1925, J.O. Martin (1, <abbrev xmlns:xlink="http://www.w3.org/1999/xlink" xlink:title="California Academy of Sciences" id="ABBRID0EFJAG" xlink:type="simple">CAS</abbrev>), JHLRSA_PROC_240; Del Norte County, Gasquet, 21 April 1966, T. Peacock &amp; R.P. Allen, on <italic><tp:taxon-name><tp:taxon-name-part taxon-name-part-type="genus" reg="Sambucus">Sambucus</tp:taxon-name-part><tp:taxon-name-part taxon-name-part-type="species" reg="racemosa">racemosa</tp:taxon-name-part></tp:taxon-name></italic> L. (1, <named-content xmlns:xlink="http://www.w3.org/1999/xlink" content-type="dwc:institutional_code" xlink:title="United States National Museum" xlink:href="http://grbio.org/institution/smithsonian-institution-national-museum-natural-history-0" xlink:type="simple">USNM</named-content>), JHLRSA_PROC_347; <bold>Colorado</bold>: Fort Collins, Liebeck Collection (1, <abbrev xmlns:xlink="http://www.w3.org/1999/xlink" xlink:title="Museum of Comparative Zoology, Harvard University" id="ABBRID0E1JAG" xlink:type="simple">MCZC</abbrev>), MCZ-ENT00726929; Garland (3, <abbrev xmlns:xlink="http://www.w3.org/1999/xlink" xlink:title="Museum of Comparative Zoology, Harvard University" id="ABBRID0E5JAG" xlink:type="simple">MCZC</abbrev> Main Collection and Horn Collection), MCZ-ENT00726940, MCZ-ENT00726941, MCZ-ENT00772808; Garland, Hubbard and Schwarz (2, <named-content xmlns:xlink="http://www.w3.org/1999/xlink" content-type="dwc:institutional_code" xlink:title="United States National Museum" xlink:href="http://grbio.org/institution/smithsonian-institution-national-museum-natural-history-0" xlink:type="simple">USNM</named-content>), JHLRSA_PROC_350, JHLRSA_PROC_351; La Veta (1, <abbrev xmlns:xlink="http://www.w3.org/1999/xlink" xlink:title="Museum of Comparative Zoology, Harvard University" id="ABBRID0EGKAG" xlink:type="simple">MCZC</abbrev> (LeConte Collection)), MCZ-ENT00772802; La veta, Hubbard &amp; Schwarz (2, <named-content xmlns:xlink="http://www.w3.org/1999/xlink" content-type="dwc:institutional_code" xlink:title="United States National Museum" xlink:href="http://grbio.org/institution/smithsonian-institution-national-museum-natural-history-0" xlink:type="simple">USNM</named-content>), JHLRSA_PROC_348, JHLRSA_PROC_349; “Colorado”, F.C. Bowditch Collection (1, <abbrev xmlns:xlink="http://www.w3.org/1999/xlink" xlink:title="Museum of Comparative Zoology, Harvard University" id="ABBRID0EOKAG" xlink:type="simple">MCZC</abbrev>), MCZ-ENT00726939; “Col” (2, <abbrev xmlns:xlink="http://www.w3.org/1999/xlink" xlink:title="Museum of Comparative Zoology, Harvard University" id="ABBRID0ESKAG" xlink:type="simple">MCZC</abbrev> (Horn Collection)), MCZ-ENT00772803, MCZ-ENT00772804; <bold>Idaho</bold>: Burley, 2 June 1986, B.F. &amp; J.L. Carr (1, <named-content xmlns:xlink="http://www.w3.org/1999/xlink" content-type="dwc:institutional_code" xlink:title="Canadian National Collection of Insects, Arachnids, and Nematodes" xlink:href="http://grbio.org/institution/canadian-national-collection-insects-arachnids-and-nematodes" xlink:type="simple">CNCI</named-content>), JHLRSA_PROC_066; Coolin, Priest Lake, 19 July 1927, E.C. Van Dyke (1, <abbrev xmlns:xlink="http://www.w3.org/1999/xlink" xlink:title="California Academy of Sciences" id="ABBRID0E3KAG" xlink:type="simple">CAS</abbrev>), JHLRSA_PROC_232; Coeurd’ Alene, June, Wickham (2, <abbrev xmlns:xlink="http://www.w3.org/1999/xlink" xlink:title="Museum of Comparative Zoology, Harvard University" id="ABBRID0EALAG" xlink:type="simple">MCZC</abbrev>), MCZ-ENT00726935, MCZ-ENT00726936; <bold>Maine</bold>: Monmouth, 16 July 1913 – 16 July 1915, C.A. Frost, on <italic><tp:taxon-name><tp:taxon-name-part taxon-name-part-type="genus" reg="Salix">Salix</tp:taxon-name-part></tp:taxon-name></italic> (2, <abbrev xmlns:xlink="http://www.w3.org/1999/xlink" xlink:title="Museum of Comparative Zoology, Harvard University" id="ABBRID0ENLAG" xlink:type="simple">MCZC</abbrev>), MCZ-ENT00726931, MCZ-ENT00726932; Rockland, July 1893, H.C. Fall Collection (1, <abbrev xmlns:xlink="http://www.w3.org/1999/xlink" xlink:title="Museum of Comparative Zoology, Harvard University" id="ABBRID0ERLAG" xlink:type="simple">MCZC</abbrev>), MCZ-ENT00727129; <bold>Massachusetts</bold>: Stoneham, July 1910, F.A. Sherriff (1, <abbrev xmlns:xlink="http://www.w3.org/1999/xlink" xlink:title="Museum of Comparative Zoology, Harvard University" id="ABBRID0EXLAG" xlink:type="simple">MCZC</abbrev>), MCZ00726943; <bold>Michigan</bold>: Marquette, Hubbard &amp; Schwarz (2, <named-content xmlns:xlink="http://www.w3.org/1999/xlink" content-type="dwc:institutional_code" xlink:title="United States National Museum" xlink:href="http://grbio.org/institution/smithsonian-institution-national-museum-natural-history-0" xlink:type="simple">USNM</named-content>), JHLRSA_PROC_338, JHLRSA_PROC_339; Detroit, Hubbard &amp; Schwarz (1, <named-content xmlns:xlink="http://www.w3.org/1999/xlink" content-type="dwc:institutional_code" xlink:title="United States National Museum" xlink:href="http://grbio.org/institution/smithsonian-institution-national-museum-natural-history-0" xlink:type="simple">USNM</named-content>), JHLRSA_PROC_342; <bold>Minnesota</bold>: Grand Marais, 25 August 1951, Bryant (4, <abbrev xmlns:xlink="http://www.w3.org/1999/xlink" xlink:title="California Academy of Sciences" id="ABBRID0EHMAG" xlink:type="simple">CAS</abbrev>), JHLRSA_PROC_207 – JHLRSA_PROC_209, JHLRSA_PROC_300; Duluth, A. Fenyes Collection (1, <abbrev xmlns:xlink="http://www.w3.org/1999/xlink" xlink:title="California Academy of Sciences" id="ABBRID0ELMAG" xlink:type="simple">CAS</abbrev>), JHLRSA_PROC_231; Ithaca State Park, September 1927, S. Garthside (1, <named-content xmlns:xlink="http://www.w3.org/1999/xlink" content-type="dwc:institutional_code" xlink:title="United States National Museum" xlink:href="http://grbio.org/institution/smithsonian-institution-national-museum-natural-history-0" xlink:type="simple">USNM</named-content>), JHLRSA_PROC_341; <bold>Montana</bold>: Tiber Dam, 28 June 1982, B.F. &amp; J.L. Carr (1, <named-content xmlns:xlink="http://www.w3.org/1999/xlink" content-type="dwc:institutional_code" xlink:title="Canadian National Collection of Insects, Arachnids, and Nematodes" xlink:href="http://grbio.org/institution/canadian-national-collection-insects-arachnids-and-nematodes" xlink:type="simple">CNCI</named-content>), JHLRSA_PROC_197; “Mon.” (2, <named-content xmlns:xlink="http://www.w3.org/1999/xlink" content-type="dwc:institutional_code" xlink:title="United States National Museum" xlink:href="http://grbio.org/institution/smithsonian-institution-national-museum-natural-history-0" xlink:type="simple">USNM</named-content>), JHLRSA_PROC_331, JHLRSA_PROC_332; Bear Paw Mountain, Hubbard and Schwarz (2, <named-content xmlns:xlink="http://www.w3.org/1999/xlink" content-type="dwc:institutional_code" xlink:title="United States National Museum" xlink:href="http://grbio.org/institution/smithsonian-institution-national-museum-natural-history-0" xlink:type="simple">USNM</named-content>), JHLRSA_PROC_352, JHLRSA_PROC_353; Bozeman, 31 May 1907 (1, <named-content xmlns:xlink="http://www.w3.org/1999/xlink" content-type="dwc:institutional_code" xlink:title="United States National Museum" xlink:href="http://grbio.org/institution/smithsonian-institution-national-museum-natural-history-0" xlink:type="simple">USNM</named-content>), JHLRSA_PROC_354; <bold>New Hampshire</bold>: Squam Lake, 2 July 1931, J.W. Green (1, <abbrev xmlns:xlink="http://www.w3.org/1999/xlink" xlink:title="California Academy of Sciences" id="ABBRID0EHNAG" xlink:type="simple">CAS</abbrev>), JHLRSA_PROC_301; New York: Cranberry Lake, 20 June 1922, M.H. Hatch (1, <named-content xmlns:xlink="http://www.w3.org/1999/xlink" content-type="dwc:institutional_code" xlink:title="United States National Museum" xlink:href="http://grbio.org/institution/smithsonian-institution-national-museum-natural-history-0" xlink:type="simple">USNM</named-content>), JHLRSA_PROC_340; <bold>Oregon</bold>: Corvallis, June 1919, Liebeck Collection, on willow (1, <abbrev xmlns:xlink="http://www.w3.org/1999/xlink" xlink:title="Museum of Comparative Zoology, Harvard University" id="ABBRID0ERNAG" xlink:type="simple">MCZC</abbrev>), MCZ-ENT00726930; <bold>Utah</bold>: Tony Grove (2 km west) along Highway 89, 24 June 1986, B.F. &amp; J.L. Carr (1, <named-content xmlns:xlink="http://www.w3.org/1999/xlink" content-type="dwc:institutional_code" xlink:title="Canadian National Collection of Insects, Arachnids, and Nematodes" xlink:href="http://grbio.org/institution/canadian-national-collection-insects-arachnids-and-nematodes" xlink:type="simple">CNCI</named-content>), JHLRSA_PROC_106; Utah Lake, June 1919, Hubbard and Schwarz (1, <abbrev xmlns:xlink="http://www.w3.org/1999/xlink" xlink:title="California Academy of Sciences" id="ABBRID0E2NAG" xlink:type="simple">CAS</abbrev>), JHLRSA_PROC_302; Utah Lake (2, <abbrev xmlns:xlink="http://www.w3.org/1999/xlink" xlink:title="Museum of Comparative Zoology, Harvard University" id="ABBRID0E6NAG" xlink:type="simple">MCZC</abbrev> (Horn Collection)), MCZ-ENT00772806, MCZ-ENT00772807; Utah Lake, Hubbard &amp; Schwarz (4, <named-content xmlns:xlink="http://www.w3.org/1999/xlink" content-type="dwc:institutional_code" xlink:title="United States National Museum" xlink:href="http://grbio.org/institution/smithsonian-institution-national-museum-natural-history-0" xlink:type="simple">USNM</named-content>), JHLRSA_PROC_342 – JHLRSA_PROC_346; Duchesne, 23 June 1948, G.F. Knowlton (1, <named-content xmlns:xlink="http://www.w3.org/1999/xlink" content-type="dwc:institutional_code" xlink:title="United States National Museum" xlink:href="http://grbio.org/institution/smithsonian-institution-national-museum-natural-history-0" xlink:type="simple">USNM</named-content>), JHLRSA_PROC_334; <bold>Washington</bold>: Olympia, Liebeck Collection (1, <abbrev xmlns:xlink="http://www.w3.org/1999/xlink" xlink:title="Museum of Comparative Zoology, Harvard University" id="ABBRID0ENOAG" xlink:type="simple">MCZC</abbrev>), MCZ-ENT00726928; Monroe, 4–14 July 1906, Van Dyke Collection (3, <abbrev xmlns:xlink="http://www.w3.org/1999/xlink" xlink:title="California Academy of Sciences" id="ABBRID0EROAG" xlink:type="simple">CAS</abbrev>), JHLRSA_PROC_225, JHLRSA_PROC_226, JHLRSA_PROC_303; Easton, Koebele Collection (2, <abbrev xmlns:xlink="http://www.w3.org/1999/xlink" xlink:title="California Academy of Sciences" id="ABBRID0EVOAG" xlink:type="simple">CAS</abbrev>), JHLRSA_PROC_228, JHLRSA_PROC_229; Everett, July 1912, A. Fenyes Collection (2, <abbrev xmlns:xlink="http://www.w3.org/1999/xlink" xlink:title="California Academy of Sciences" id="ABBRID0EZOAG" xlink:type="simple">CAS</abbrev>), JHLRSA_PROC_230; Everett, July 1912, Wickham (3, <abbrev xmlns:xlink="http://www.w3.org/1999/xlink" xlink:title="Museum of Comparative Zoology, Harvard University" id="ABBRID0E4OAG" xlink:type="simple">MCZC</abbrev>; 5 <named-content xmlns:xlink="http://www.w3.org/1999/xlink" content-type="dwc:institutional_code" xlink:title="United States National Museum" xlink:href="http://grbio.org/institution/smithsonian-institution-national-museum-natural-history-0" xlink:type="simple">USNM</named-content>), MCZ-ENT00726937, MCZ-ENT00726938, MCZ-ENT00727132, JHLRSA_PROC_356 – JHLRSA_PROC_360; Silver Lake, 28 June 1945, Anderson, on willow (5, <named-content xmlns:xlink="http://www.w3.org/1999/xlink" content-type="dwc:institutional_code" xlink:title="United States National Museum" xlink:href="http://grbio.org/institution/smithsonian-institution-national-museum-natural-history-0" xlink:type="simple">USNM</named-content>), JHLRSA_PROC_361 – JHLRSA_PROC_363; Seattle, on willow (1, <named-content xmlns:xlink="http://www.w3.org/1999/xlink" content-type="dwc:institutional_code" xlink:title="United States National Museum" xlink:href="http://grbio.org/institution/smithsonian-institution-national-museum-natural-history-0" xlink:type="simple">USNM</named-content>), JHLRSA_PROC_364; Montesano, 11 August 1944, Forse &amp; Smith, on willow (4, <named-content xmlns:xlink="http://www.w3.org/1999/xlink" content-type="dwc:institutional_code" xlink:title="United States National Museum" xlink:href="http://grbio.org/institution/smithsonian-institution-national-museum-natural-history-0" xlink:type="simple">USNM</named-content>), JHLRSA_PROC_365 – JHLRSA_PROC_368; Yakima County, White Swan, 1 May 1979, B. McAfee (7, <named-content xmlns:xlink="http://www.w3.org/1999/xlink" content-type="dwc:institutional_code" xlink:title="United States National Museum" xlink:href="http://grbio.org/institution/smithsonian-institution-national-museum-natural-history-0" xlink:type="simple">USNM</named-content>), JHLRSA_PROC_369 – JHLRSA_PROC_375; <bold>Wyoming</bold>: Junctions of Highway 120 and 296, 22–27 June 1982, B.F. &amp; J.L. Carr (4, <named-content xmlns:xlink="http://www.w3.org/1999/xlink" content-type="dwc:institutional_code" xlink:title="Canadian National Collection of Insects, Arachnids, and Nematodes" xlink:href="http://grbio.org/institution/canadian-national-collection-insects-arachnids-and-nematodes" xlink:type="simple">CNCI</named-content>), JHLRSA_PROC_182 – JHLRSA_PROC_185; “Wy” (1, <abbrev xmlns:xlink="http://www.w3.org/1999/xlink" xlink:title="Museum of Comparative Zoology, Harvard University" id="ABBRID0E2PAG" xlink:type="simple">MCZC</abbrev> (Horn Collection)), MCZ-ENT00772805; <bold>UNSPECIFIED LOCALITY</bold>: Central United States (1, <abbrev xmlns:xlink="http://www.w3.org/1999/xlink" xlink:title="Museum of Comparative Zoology, Harvard University" id="ABBRID0EBQAG" xlink:type="simple">MCZC</abbrev> (LeConte Collection)), MCZ-ENT00772800.</p></tp:treatment-sec><tp:treatment-sec sec-type="Notes on types" id="SECID0EFQAG"><title>Notes on types.</title><p>This species was described based on two specimens collected from Illinois and Minnesota. One syntype specimen is deposited in the <abbrev xmlns:xlink="http://www.w3.org/1999/xlink" xlink:title="Museum of Comparative Zoology, Harvard University" id="ABBRID0ELQAG" xlink:type="simple">MCZC</abbrev> (see specimens examined) and is likely the Minnesota syntype as it bears a circular blue label that LeConte used to indicate specimens collected around Lake Superior. The specimen bears six labels: a circular blue label, a square brown label reading “2008”, a square red type label reading “Type. 5349”, a rectangular brown ID label reading “<tp:taxon-name><tp:taxon-name-part taxon-name-part-type="genus" reg="Proctorus">P.</tp:taxon-name-part><tp:taxon-name-part taxon-name-part-type="species" reg="decipiens">decipiens</tp:taxon-name-part></tp:taxon-name> Lec. (<tp:taxon-name><tp:taxon-name-part taxon-name-part-type="genus" reg="Encalus">Encalus</tp:taxon-name-part></tp:taxon-name>)”, a rectangular white label reading “Jan.–Jul. 2005 MCZ Image Database”, and a rectangular white label reading “MCZ-ENT00005349”. The location of the second syntype is unknown. Here, we designate the examined <italic><tp:taxon-name><tp:taxon-name-part taxon-name-part-type="genus" reg="Proctorus">P.</tp:taxon-name-part><tp:taxon-name-part taxon-name-part-type="species" reg="decipiens">decipiens</tp:taxon-name-part></tp:taxon-name></italic> syntype (MCZ-ENT00005349) as a lectotype to fix the identity of this species.</p><fig id="F4" position="float" orientation="portrait"><object-id xmlns:xlink="http://www.w3.org/1999/xlink" content-type="doi" xlink:type="simple">10.3897/zookeys.1131.90392.figure4</object-id><object-id xmlns:xlink="http://www.w3.org/1999/xlink" content-type="arpha" xlink:type="simple">BE1D0211-D639-5EE5-AEDE-D7D5A64458AE</object-id><label>Figure 4.</label><caption><p><italic><tp:taxon-name><tp:taxon-name-part taxon-name-part-type="genus" reg="Proctorus">Proctorus</tp:taxon-name-part><tp:taxon-name-part taxon-name-part-type="species" reg="armatus">armatus</tp:taxon-name-part></tp:taxon-name></italic> habitus (<abbrev xmlns:xlink="http://www.w3.org/1999/xlink" xlink:title="Unique Specimen Identifier" id="ABBRID0E4RAG" xlink:type="simple">USI</abbrev>: JHLRSA_PROC_318, MCZ-ENT00005224) <bold>A</bold> dorsal (♂) <bold>B</bold> lateral (♂) <bold>C</bold> dorsal (♀) <bold>D</bold> lateral (♀).</p></caption><graphic xmlns:xlink="http://www.w3.org/1999/xlink" xlink:href="zookeys-1131-135_article-90392__-g004.jpg" position="float" orientation="portrait" xlink:type="simple" id="oo_773265.jpg"><uri content-type="original_file" xlink:type="simple">https://binary.pensoft.net/fig/773265</uri></graphic></fig></tp:treatment-sec><tp:treatment-sec sec-type="diagnosis" id="SECID0EOSAG"><title>Diagnosis.</title><p>Length 2.9–3.1 mm. Body (especially rostrum and femora) rufous. Protibiae of male not prominently dentate on inner edge. Elytra with clear, distinct x-pattern of white scales. Fifth ventrite of male with two prominent ventral apico-lateral projections which are connected by a transverse ridge; without any baso-medial ventral projection. Apical tooth of metatibiae of male curved. Aedeagus with apex with margins weakly expanded laterally, and coming to weak, rounded point.</p></tp:treatment-sec><tp:treatment-sec sec-type="ecology" id="SECID0ETSAG"><title>Ecology.</title><p>This species has been collected frequently from <italic><tp:taxon-name><tp:taxon-name-part taxon-name-part-type="genus" reg="Salix">Salix</tp:taxon-name-part></tp:taxon-name></italic> and is occasionally taken in large numbers. The record of one specimen (JHLRSA_PROC_347) collected from <italic><tp:taxon-name><tp:taxon-name-part taxon-name-part-type="genus" reg="Sambucus">Sambucus</tp:taxon-name-part><tp:taxon-name-part taxon-name-part-type="species" reg="racemosa">racemosa</tp:taxon-name-part></tp:taxon-name></italic> L. is likely incidental and does not reflect use of <italic><tp:taxon-name><tp:taxon-name-part taxon-name-part-type="genus" reg="Sambucus">Sambucus</tp:taxon-name-part></tp:taxon-name></italic> as a host.</p></tp:treatment-sec><tp:treatment-sec><!--Section generated to contain objects referenced in tp:taxon-treatment.--><fig id="F7" position="float" orientation="portrait"><object-id xmlns:xlink="http://www.w3.org/1999/xlink" content-type="doi" xlink:type="simple">10.3897/zookeys.1131.90392.figure7</object-id><object-id xmlns:xlink="http://www.w3.org/1999/xlink" content-type="arpha" xlink:type="simple">E2F1DC6D-A47B-5C6A-BD61-82A7D0AB2B40</object-id><label>Figure 7.</label><caption><p>Aedeagi of four <italic><tp:taxon-name><tp:taxon-name-part taxon-name-part-type="genus" reg="Proctorus">Proctorus</tp:taxon-name-part></tp:taxon-name></italic> species. <italic><tp:taxon-name><tp:taxon-name-part taxon-name-part-type="genus" reg="Proctorus">Proctorus</tp:taxon-name-part><tp:taxon-name-part taxon-name-part-type="species" reg="decipiens">decipiens</tp:taxon-name-part></tp:taxon-name></italic> (<abbrev xmlns:xlink="http://www.w3.org/1999/xlink" xlink:title="Unique Specimen Identifier" id="ABBRID0EEHBG" xlink:type="simple">USI</abbrev>: JHLRSA_PROC_035) <bold>A</bold> dorsal <bold>B</bold> lateral. <italic><tp:taxon-name><tp:taxon-name-part taxon-name-part-type="genus" reg="Proctorus">Proctorus</tp:taxon-name-part><tp:taxon-name-part taxon-name-part-type="species" reg="armatus">armatus</tp:taxon-name-part></tp:taxon-name></italic> (<abbrev xmlns:xlink="http://www.w3.org/1999/xlink" xlink:title="Unique Specimen Identifier" id="ABBRID0EXHBG" xlink:type="simple">USI</abbrev>: JHLRSA_PROC_316) <bold>C</bold> dorsal <bold>D</bold> lateral; <italic><tp:taxon-name><tp:taxon-name-part taxon-name-part-type="genus" reg="Proctorus">Proctorus</tp:taxon-name-part><tp:taxon-name-part taxon-name-part-type="species" reg="truncatus">truncatus</tp:taxon-name-part></tp:taxon-name></italic> (<abbrev xmlns:xlink="http://www.w3.org/1999/xlink" xlink:title="Unique Specimen Identifier" id="ABBRID0EKIBG" xlink:type="simple">USI</abbrev>: JHLRSA_PROC_295) <bold>E</bold> dorsal <bold>F</bold> lateral; <italic><tp:taxon-name><tp:taxon-name-part taxon-name-part-type="genus" reg="Proctorus">Proctorus</tp:taxon-name-part><tp:taxon-name-part taxon-name-part-type="species" reg="emarginatus">emarginatus</tp:taxon-name-part></tp:taxon-name></italic> (<abbrev xmlns:xlink="http://www.w3.org/1999/xlink" xlink:title="Unique Specimen Identifier" id="ABBRID0E4IBG" xlink:type="simple">USI</abbrev>: JHLRSA_PROC_325) <bold>G</bold> dorsal <bold>H</bold> lateral.</p></caption><graphic xmlns:xlink="http://www.w3.org/1999/xlink" xlink:href="zookeys-1131-135_article-90392__-g007.jpg" position="float" orientation="portrait" xlink:type="simple" id="oo_773268.jpg"><uri content-type="original_file" xlink:type="simple">https://binary.pensoft.net/fig/773268</uri></graphic></fig></tp:treatment-sec><ref-list><ref id="B1"><mixed-citation xmlns:xlink="http://www.w3.org/1999/xlink" xlink:type="simple"><person-group><name name-style="western"><surname>Alonso-Zarazaga</surname><given-names>MA</given-names></name><name name-style="western"><surname>Lyal</surname><given-names>CHC</given-names></name></person-group> (<year>1999</year>) <source>A World Catalogue of Families and Genera of <tp:taxon-name><tp:taxon-name-part taxon-name-part-type="superfamily">Curculionoidea</tp:taxon-name-part></tp:taxon-name> (<tp:taxon-name><tp:taxon-name-part taxon-name-part-type="class">Insecta</tp:taxon-name-part></tp:taxon-name>: <tp:taxon-name><tp:taxon-name-part taxon-name-part-type="order">Coleoptera</tp:taxon-name-part></tp:taxon-name>) (Excepting <tp:taxon-name><tp:taxon-name-part taxon-name-part-type="family">Scolytidae</tp:taxon-name-part></tp:taxon-name> and <tp:taxon-name><tp:taxon-name-part taxon-name-part-type="family">Platypodidae</tp:taxon-name-part></tp:taxon-name>).</source><publisher-name>Entomopraxis</publisher-name>, <publisher-loc>Barcelona</publisher-loc>, <size units="page">315 pp</size>.</mixed-citation></ref><ref id="B8"><mixed-citation xmlns:xlink="http://www.w3.org/1999/xlink" xlink:type="simple"><person-group><name name-style="western"><surname>O’Brien</surname><given-names>CW</given-names></name><name name-style="western"><surname>Wibmer</surname><given-names>GJ</given-names></name></person-group> (<year>1982</year>) <article-title>Annotated checklist of the weevils (<tp:taxon-name><tp:taxon-name-part taxon-name-part-type="family">Curculionidae</tp:taxon-name-part></tp:taxon-name> sensu lato) of North America, Central America, and the West Indies (<tp:taxon-name><tp:taxon-name-part taxon-name-part-type="order">Coleoptera</tp:taxon-name-part></tp:taxon-name>: <tp:taxon-name><tp:taxon-name-part taxon-name-part-type="superfamily">Curculionoidea</tp:taxon-name-part></tp:taxon-name>).</article-title><source>Memoirs of the American Entomological Institute</source><volume>34</volume>: <fpage>1</fpage>–<lpage>382</lpage>.</mixed-citation></ref><ref id="B4"><mixed-citation xmlns:xlink="http://www.w3.org/1999/xlink" xlink:type="simple"><person-group><name name-style="western"><surname>Bousquet</surname><given-names>Y</given-names></name><name name-style="western"><surname>Bouchard</surname><given-names>P</given-names></name><name name-style="western"><surname>Davies</surname><given-names>AE</given-names></name><name name-style="western"><surname>Sikes</surname><given-names>DS</given-names></name></person-group> (<year>2013</year>) <source>Checklist of Beetles (<tp:taxon-name><tp:taxon-name-part taxon-name-part-type="order">Coleoptera</tp:taxon-name-part></tp:taxon-name>) of Canada and Alaska. 2<sup>nd</sup> Edn. Pensoft Series Faunistica No. 109.</source><publisher-name>Pensoft</publisher-name>, <publisher-loc>Sofia</publisher-loc>, <size units="page">402 pp</size>. <ext-link xlink:type="simple" ext-link-type="doi" xlink:href="10.3897/zookeys.360.4742">https://doi.org/10.3897/zookeys.360.4742</ext-link></mixed-citation></ref></ref-list></tp:taxon-treatment>
