# Supplementary material for: ﻿A revision of the North American genus Proctorus (Coleoptera, Curculionidae, Ellescini) with descriptions of two new species
Source: Zookeys. 2022 Nov 23;1131:135–53. doi: 10.3897/zookeys.1131.90392 (PMC9836646; doi:10.3897/zookeys.1131.90392)
Supplement: XML Treatment for Proctorus truncatus [file zookeys.1131.90392-treatment4.xml]

<!DOCTYPE tp:taxon-treatment
  PUBLIC "-//TaxonX//DTD Taxonomic Treatment Publishing DTD v0 20100105//EN" "tax-treatment-NSO.dtd">
<tp:taxon-treatment xmlns:tp="http://www.plazi.org/taxpub"><tp:treatment-meta><kwd-group><label>Taxon classification</label><kwd>
                <named-content content-type="kingdom">Animalia</named-content>
              </kwd><kwd>
                <named-content content-type="order">Coleoptera</named-content>
              </kwd><kwd>
                <named-content content-type="family">Curculionidae</named-content>
              </kwd></kwd-group><mixed-citation publication-type="journal"><person-group><name><surname>Lewis</surname><given-names>Jake H.</given-names></name><name><surname>Anderson</surname><given-names>Robert S.</given-names></name></person-group><article-title>﻿A revision of the North American genus <italic><tp:taxon-name><tp:taxon-name-part taxon-name-part-type="genus" reg="Proctorus">Proctorus</tp:taxon-name-part></tp:taxon-name></italic> (<tp:taxon-name><tp:taxon-name-part taxon-name-part-type="order">Coleoptera</tp:taxon-name-part></tp:taxon-name>, <tp:taxon-name><tp:taxon-name-part taxon-name-part-type="family">Curculionidae</tp:taxon-name-part></tp:taxon-name>, <tp:taxon-name><tp:taxon-name-part taxon-name-part-type="tribe">Ellescini</tp:taxon-name-part></tp:taxon-name>) with descriptions of two new species</article-title><source>Zookeys</source><day>23</day><month>11</month><year>2022</year><volume>1131</volume><fpage>135</fpage><lpage>153</lpage><pub-id pub-id-type="doi">10.3897/zookeys.1131.90392</pub-id></mixed-citation></tp:treatment-meta><tp:nomenclature><label>﻿</label><tp:taxon-name>
              <object-id xmlns:xlink="http://www.w3.org/1999/xlink" content-type="arpha" xlink:type="simple">13269936-B6C5-570C-945E-8423552047D0</object-id>
              <tp:taxon-name-part taxon-name-part-type="genus" reg="Proctorus">Proctorus</tp:taxon-name-part>
              <tp:taxon-name-part taxon-name-part-type="species" reg="truncatus">truncatus</tp:taxon-name-part>
              <object-id xmlns:xlink="http://www.w3.org/1999/xlink" content-type="zoobank" xlink:type="simple">https://zoobank.org/172594D2-4FA6-4AEB-B275-91D0172173AD</object-id>
            </tp:taxon-name><tp:taxon-authority>Lewis &amp; Anderson</tp:taxon-authority><tp:taxon-status xmlns:xlink="http://www.w3.org/1999/xlink" xlink:type="simple">sp. nov.</tp:taxon-status><xref ref-type="fig" rid="F1">Figs 1A–C</xref><xref ref-type="fig" rid="F5">, 5</xref><xref ref-type="fig" rid="F7">, 7E, F</xref><xref ref-type="fig" rid="F8">, 8B</xref></tp:nomenclature><tp:treatment-sec sec-type="material" id="SECID0EMVAG"><title>Material examined.</title><p><bold><italic>Holotype</italic>: Canada: Ontario</bold>: Constance Bay, 17 May 2003, H. &amp; A. Howden (1 male, <abbrev xmlns:xlink="http://www.w3.org/1999/xlink" xlink:title="Canadian Museum of Nature, Ottawa" id="ABBRID0EXVAG" xlink:type="simple">CMNC</abbrev>), JHLRSA_PROC_292. <bold><italic>Paratypes</italic>: Canada: Alberta</bold>: Ghost Dam, 25 May 1983, B.F. &amp; J.L. Carr (1, <named-content xmlns:xlink="http://www.w3.org/1999/xlink" content-type="dwc:institutional_code" xlink:title="Canadian National Collection of Insects, Arachnids, and Nematodes" xlink:href="http://grbio.org/institution/canadian-national-collection-insects-arachnids-and-nematodes" xlink:type="simple">CNCI</named-content>), JHLRSA_PROC_299; Tp. 12, Rge. 1, 11 April 1976, B.F. &amp; J.L. Carr (1, <named-content xmlns:xlink="http://www.w3.org/1999/xlink" content-type="dwc:institutional_code" xlink:title="Canadian National Collection of Insects, Arachnids, and Nematodes" xlink:href="http://grbio.org/institution/canadian-national-collection-insects-arachnids-and-nematodes" xlink:type="simple">CNCI</named-content>), JHLRSA_PROC_304; Tp. 34, Rge. 4, 21 May 1962, B.F. &amp; J.L. Carr (1, <named-content xmlns:xlink="http://www.w3.org/1999/xlink" content-type="dwc:institutional_code" xlink:title="Canadian National Collection of Insects, Arachnids, and Nematodes" xlink:href="http://grbio.org/institution/canadian-national-collection-insects-arachnids-and-nematodes" xlink:type="simple">CNCI</named-content>), JHLRSA_PROC_311; Olds, T.N. Willing (1, <named-content xmlns:xlink="http://www.w3.org/1999/xlink" content-type="dwc:institutional_code" xlink:title="United States National Museum" xlink:href="http://grbio.org/institution/smithsonian-institution-national-museum-natural-history-0" xlink:type="simple">USNM</named-content>), JHLRSA_PROC_328; <bold>British Columbia</bold>: Paul Lake, 24 May 1933, A. Thrupp (3, <abbrev xmlns:xlink="http://www.w3.org/1999/xlink" xlink:title="California Academy of Sciences" id="ABBRID0ERWAG" xlink:type="simple">CAS</abbrev>), JHLRSA_PROC_269 – JHLRSA_PROC_271; Terrace, M.E. Hippisley (1, <abbrev xmlns:xlink="http://www.w3.org/1999/xlink" xlink:title="Museum of Comparative Zoology, Harvard University" id="ABBRID0EVWAG" xlink:type="simple">MCZC</abbrev>), MCZ-ENT00726924; <bold>Manitoba</bold>: Aweme, 5 May 1898 – 12 May 1914, N. Criddle, on <italic><tp:taxon-name><tp:taxon-name-part taxon-name-part-type="genus" reg="Populus">Populus</tp:taxon-name-part></tp:taxon-name></italic> (1, <named-content xmlns:xlink="http://www.w3.org/1999/xlink" content-type="dwc:institutional_code" xlink:title="Canadian National Collection of Insects, Arachnids, and Nematodes" xlink:href="http://grbio.org/institution/canadian-national-collection-insects-arachnids-and-nematodes" xlink:type="simple">CNCI</named-content>; 2 <abbrev xmlns:xlink="http://www.w3.org/1999/xlink" xlink:title="Museum of Comparative Zoology, Harvard University" id="ABBRID0EGXAG" xlink:type="simple">MCZC</abbrev>), JHLRSA_PROC_306, MCZ-ENT00726919, MCZ-ENT00726920; <bold>New Brunswick</bold>: Northumberland County, Parker, 3 June 1959, on Aspen (1, <named-content xmlns:xlink="http://www.w3.org/1999/xlink" content-type="dwc:institutional_code" xlink:title="Atlantic Forestry Centre, Canadian Forest Service, Natural Resources Canada" xlink:href="http://grbio.org/institution/atlantic-forestry-centre-canadian-forest-service" xlink:type="simple">AFCF</named-content>), AFCF0019835; York County, Durham, 5 May 1958, G.W. Barter, on <italic><tp:taxon-name><tp:taxon-name-part taxon-name-part-type="genus" reg="Populus">Populus</tp:taxon-name-part><tp:taxon-name-part taxon-name-part-type="species" reg="tremuloides">tremuloides</tp:taxon-name-part></tp:taxon-name></italic> Michx. (1, <named-content xmlns:xlink="http://www.w3.org/1999/xlink" content-type="dwc:institutional_code" xlink:title="Atlantic Forestry Centre, Canadian Forest Service, Natural Resources Canada" xlink:href="http://grbio.org/institution/atlantic-forestry-centre-canadian-forest-service" xlink:type="simple">AFCF</named-content>), AFCF0019834; Fredericton, 29 April 1913 (1, <named-content xmlns:xlink="http://www.w3.org/1999/xlink" content-type="dwc:institutional_code" xlink:title="Canadian National Collection of Insects, Arachnids, and Nematodes" xlink:href="http://grbio.org/institution/canadian-national-collection-insects-arachnids-and-nematodes" xlink:type="simple">CNCI</named-content>), JHLRSA_PROC_298; <bold>Ontario</bold>: Constance Bay, 17 May 2003, H. &amp; A. Howden (1, <abbrev xmlns:xlink="http://www.w3.org/1999/xlink" xlink:title="Canadian Museum of Nature, Ottawa" id="ABBRID0EFYAG" xlink:type="simple">CMNC</abbrev>), JHLRSA_PROC_293; Honey Harbor, 10 June 1932, G.S. Walley (1, <named-content xmlns:xlink="http://www.w3.org/1999/xlink" content-type="dwc:institutional_code" xlink:title="Canadian National Collection of Insects, Arachnids, and Nematodes" xlink:href="http://grbio.org/institution/canadian-national-collection-insects-arachnids-and-nematodes" xlink:type="simple">CNCI</named-content>), JHLRSA_PROC_305; Lake Superior Provincial Park, Old Woman Bay, 11 June 1973, M. Campbell and R. Parry (1, <abbrev xmlns:xlink="http://www.w3.org/1999/xlink" xlink:title="Canadian Museum of Nature, Ottawa" id="ABBRID0ENYAG" xlink:type="simple">CMNC</abbrev>), JHLRSA_PROC_295; Lake Superior Provincial Park, Sand River, 6 June 1973, M. Campbell and R. Parry (1, <abbrev xmlns:xlink="http://www.w3.org/1999/xlink" xlink:title="Canadian Museum of Nature, Ottawa" id="ABBRID0ERYAG" xlink:type="simple">CMNC</abbrev>), JHLRSA_PROC_294; Bell’s Corner, 2 June 1950, S.D. Hicks (1, <named-content xmlns:xlink="http://www.w3.org/1999/xlink" content-type="dwc:institutional_code" xlink:title="Canadian National Collection of Insects, Arachnids, and Nematodes" xlink:href="http://grbio.org/institution/canadian-national-collection-insects-arachnids-and-nematodes" xlink:type="simple">CNCI</named-content>), JHLRSA_PROC_297; Rainy River District, 18–20 June 1924, J.F. Brimley (1, <named-content xmlns:xlink="http://www.w3.org/1999/xlink" content-type="dwc:institutional_code" xlink:title="Canadian National Collection of Insects, Arachnids, and Nematodes" xlink:href="http://grbio.org/institution/canadian-national-collection-insects-arachnids-and-nematodes" xlink:type="simple">CNCI</named-content>; 1 <abbrev xmlns:xlink="http://www.w3.org/1999/xlink" xlink:title="Museum of Comparative Zoology, Harvard University" id="ABBRID0E4YAG" xlink:type="simple">MCZC</abbrev>), JHLRSA_PROC_309, MCZ-ENT00726925; Rainy River, 11 June 1924, J.F. Brimley (1, <named-content xmlns:xlink="http://www.w3.org/1999/xlink" content-type="dwc:institutional_code" xlink:title="United States National Museum" xlink:href="http://grbio.org/institution/smithsonian-institution-national-museum-natural-history-0" xlink:type="simple">USNM</named-content>), JHLRSA_PROC_326; Sudbury, 1889 (1, <named-content xmlns:xlink="http://www.w3.org/1999/xlink" content-type="dwc:institutional_code" xlink:title="Canadian National Collection of Insects, Arachnids, and Nematodes" xlink:href="http://grbio.org/institution/canadian-national-collection-insects-arachnids-and-nematodes" xlink:type="simple">CNCI</named-content>), JHLRSA_PROC_310; <bold>Quebec</bold>: Harrington Lake, 1 June 1954, H.J. Huckel (1, <named-content xmlns:xlink="http://www.w3.org/1999/xlink" content-type="dwc:institutional_code" xlink:title="Canadian National Collection of Insects, Arachnids, and Nematodes" xlink:href="http://grbio.org/institution/canadian-national-collection-insects-arachnids-and-nematodes" xlink:type="simple">CNCI</named-content>), JHLRSA_PROC_308; Duparquet, 11 June 1935–26 May 1944, G. Stace Smith, on <italic><tp:taxon-name><tp:taxon-name-part taxon-name-part-type="genus" reg="Populus">Populus</tp:taxon-name-part><tp:taxon-name-part taxon-name-part-type="species" reg="tremuloides">tremuloides</tp:taxon-name-part></tp:taxon-name></italic> Michx. (18, <abbrev xmlns:xlink="http://www.w3.org/1999/xlink" xlink:title="California Academy of Sciences" id="ABBRID0E1ZAG" xlink:type="simple">CAS</abbrev>; 2, <abbrev xmlns:xlink="http://www.w3.org/1999/xlink" xlink:title="Canadian Museum of Nature, Ottawa" id="ABBRID0E5ZAG" xlink:type="simple">CMNC</abbrev>; 1, <named-content xmlns:xlink="http://www.w3.org/1999/xlink" content-type="dwc:institutional_code" xlink:title="United States National Museum" xlink:href="http://grbio.org/institution/smithsonian-institution-national-museum-natural-history-0" xlink:type="simple">USNM</named-content>), JHLRSA_PROC_247 – JHLRSA_PROC_266, JHLRSA_PROC_329; St. Rose, 1 June 1939, G. Stace Smith, on <italic><tp:taxon-name><tp:taxon-name-part taxon-name-part-type="genus" reg="Pinus">Pinus</tp:taxon-name-part><tp:taxon-name-part taxon-name-part-type="species" reg="contorta">contorta</tp:taxon-name-part></tp:taxon-name></italic> Douglas ex Loudon (1, <abbrev xmlns:xlink="http://www.w3.org/1999/xlink" xlink:title="California Academy of Sciences" id="ABBRID0ER1AG" xlink:type="simple">CAS</abbrev>), JHLRSA_PROC_267; Saint Hyppolyte, Biology station of Laurentides (<named-content xmlns:xlink="http://www.w3.org/1999/xlink" content-type="dwc:verbatimCoordinates" xlink:type="simple"><named-content content-type="geo-json" specific-use="{&#34;type&#34;:&#34;Point&#34;,&#34;coordinates&#34;:[-74.003900,45.977800]}" id="NCID0EY1AG" xlink:type="simple">45.9778°N, 74.0039°W</named-content></named-content>), 3 June 2017, P. de Tonnancour, beaten from <italic><tp:taxon-name><tp:taxon-name-part taxon-name-part-type="genus" reg="Populus">Populus</tp:taxon-name-part><tp:taxon-name-part taxon-name-part-type="species" reg="grandidentata">grandidentata</tp:taxon-name-part></tp:taxon-name></italic> Michx. (2, <abbrev xmlns:xlink="http://www.w3.org/1999/xlink" xlink:title="Canadian Museum of Nature, Ottawa" id="ABBRID0EI2AG" xlink:type="simple">CMNC</abbrev>; 8, <abbrev xmlns:xlink="http://www.w3.org/1999/xlink" xlink:title="Pierre de Tonnancour Collection, Terrasse-Vaudreuil" id="ABBRID0EM2AG" xlink:type="simple">PdTC</abbrev>), JHLRSA_PROC_272 – JHLRSA_PROC_281; Saint-Pierre, 3 June 1984, C. Chantal, from <italic><tp:taxon-name><tp:taxon-name-part taxon-name-part-type="genus" reg="Populus">Populus</tp:taxon-name-part><tp:taxon-name-part taxon-name-part-type="species" reg="grandidentata">grandidentata</tp:taxon-name-part></tp:taxon-name></italic> Michx. (2, <abbrev xmlns:xlink="http://www.w3.org/1999/xlink" xlink:title="Canadian Museum of Nature, Ottawa" id="ABBRID0E22AG" xlink:type="simple">CMNC</abbrev>; 8, <abbrev xmlns:xlink="http://www.w3.org/1999/xlink" xlink:title="Claude Chantal Insect Collection, Varennes" id="ABBRID0E62AG" xlink:type="simple">CCCH</abbrev>), JHLRSA_PROC_282 – JHLRSA_PROC_291; <bold>Saskatchewan</bold>: Cut Knife, 29 August 1940, A.R. Brooks (1, <named-content xmlns:xlink="http://www.w3.org/1999/xlink" content-type="dwc:institutional_code" xlink:title="Canadian National Collection of Insects, Arachnids, and Nematodes" xlink:href="http://grbio.org/institution/canadian-national-collection-insects-arachnids-and-nematodes" xlink:type="simple">CNCI</named-content>), JHLRSA_PROC_307; Montreal River, 26 May 1954, on <italic><tp:taxon-name><tp:taxon-name-part taxon-name-part-type="genus" reg="Populus">Populus</tp:taxon-name-part></tp:taxon-name></italic> (1, <named-content xmlns:xlink="http://www.w3.org/1999/xlink" content-type="dwc:institutional_code" xlink:title="Canadian National Collection of Insects, Arachnids, and Nematodes" xlink:href="http://grbio.org/institution/canadian-national-collection-insects-arachnids-and-nematodes" xlink:type="simple">CNCI</named-content>), JHLRSA_PROC_296; <bold>USA: Michigan</bold>: Marquette (1, MCZ (Horn Collection))), MCZ-ENT00772799; <bold>Minnesota</bold>: “Min.”, H.C. Fall Collection (1, <abbrev xmlns:xlink="http://www.w3.org/1999/xlink" xlink:title="Museum of Comparative Zoology, Harvard University" id="ABBRID0EY3AG" xlink:type="simple">MCZC</abbrev>), MCZ-ENT00726922; <bold>New Hampshire</bold>: Mount Washington (summit), 29 July 1954, Becker, Munroe &amp; Mason (1, <named-content xmlns:xlink="http://www.w3.org/1999/xlink" content-type="dwc:institutional_code" xlink:title="Canadian National Collection of Insects, Arachnids, and Nematodes" xlink:href="http://grbio.org/institution/canadian-national-collection-insects-arachnids-and-nematodes" xlink:type="simple">CNCI</named-content>), JHLRSA_PROC_312; <bold>New Mexico</bold>: Santa Fe, 14 June 1935, Van Dyke Collection (1, <abbrev xmlns:xlink="http://www.w3.org/1999/xlink" xlink:title="California Academy of Sciences" id="ABBRID0EE4AG" xlink:type="simple">CAS</abbrev>), JHLRSA_PROC_268; <bold>New York</bold>: Chateaugay Lake, F.C. Bowditch (1, <abbrev xmlns:xlink="http://www.w3.org/1999/xlink" xlink:title="Museum of Comparative Zoology, Harvard University" id="ABBRID0EK4AG" xlink:type="simple">MCZC</abbrev>), MCZ-ENT00726921; <bold>Utah</bold>: Logan, 29 April 1934, T.O. Thatcher (1, <named-content xmlns:xlink="http://www.w3.org/1999/xlink" content-type="dwc:institutional_code" xlink:title="United States National Museum" xlink:href="http://grbio.org/institution/smithsonian-institution-national-museum-natural-history-0" xlink:type="simple">USNM</named-content>), JHLRSA_PROC_327.</p><fig id="F5" position="float" orientation="portrait"><object-id xmlns:xlink="http://www.w3.org/1999/xlink" content-type="doi" xlink:type="simple">10.3897/zookeys.1131.90392.figure5</object-id><object-id xmlns:xlink="http://www.w3.org/1999/xlink" content-type="arpha" xlink:type="simple">7337D8EA-C0BB-59B2-B2E3-1A03C842DBBF</object-id><label>Figure 5.</label><caption><p><italic><tp:taxon-name><tp:taxon-name-part taxon-name-part-type="genus" reg="Proctorus">Proctorus</tp:taxon-name-part><tp:taxon-name-part taxon-name-part-type="species" reg="truncatus">truncatus</tp:taxon-name-part></tp:taxon-name></italic> habitus (<abbrev xmlns:xlink="http://www.w3.org/1999/xlink" xlink:title="Unique Specimen Identifier" id="ABBRID0EH5AG" xlink:type="simple">USI</abbrev>: JHLRSA_PROC_305, JHLRSA_PROC_282) <bold>A</bold> dorsal (♂) <bold>B</bold> lateral (♂) <bold>C</bold> dorsal (♀) <bold>D</bold> lateral (♀).</p></caption><graphic xmlns:xlink="http://www.w3.org/1999/xlink" xlink:href="zookeys-1131-135_article-90392__-g005.jpg" position="float" orientation="portrait" xlink:type="simple" id="oo_773266.jpg"><uri content-type="original_file" xlink:type="simple">https://binary.pensoft.net/fig/773266</uri></graphic></fig></tp:treatment-sec><tp:treatment-sec sec-type="diagnosis" id="SECID0EY5AG"><title>Diagnosis.</title><p>Length 3.7–4.0 mm. Body (especially rostrum and femora) dark, although elytra often has orange stripe extending posteriorly from humerus. Protibiae of male not prominently dentate on inner edge. Elytra without clear, distinct x-pattern of white scales. Fifth ventrite of male with two low, minutely serrate ridges apico-laterally, which are connected by a transverse ridge; fifth ventrite also with a single, smaller ventral projection positioned baso-medially. Apical tooth of metatibiae of male straight. Aedeagus with apex dorsoventrally flattened and expanded laterally.</p></tp:treatment-sec><tp:treatment-sec sec-type="etymology" id="SECID0E45AG"><title>Etymology.</title><p>The specific name refers to the truncate ventral projections on the fifth ventrite of males (compare with <italic><tp:taxon-name><tp:taxon-name-part taxon-name-part-type="genus" reg="Proctorus">P.</tp:taxon-name-part><tp:taxon-name-part taxon-name-part-type="species" reg="armatus">armatus</tp:taxon-name-part></tp:taxon-name></italic> which has long ventral projections).</p></tp:treatment-sec><tp:treatment-sec sec-type="ecology" id="SECID0EO6AG"><title>Ecology.</title><p>This species has been collected from <italic><tp:taxon-name><tp:taxon-name-part taxon-name-part-type="genus" reg="Populus">Populus</tp:taxon-name-part><tp:taxon-name-part taxon-name-part-type="species" reg="grandidentata">grandidentata</tp:taxon-name-part></tp:taxon-name></italic> Michx. and <italic><tp:taxon-name><tp:taxon-name-part taxon-name-part-type="genus" reg="Populus">P.</tp:taxon-name-part><tp:taxon-name-part taxon-name-part-type="species" reg="tremuloides">tremuloides</tp:taxon-name-part></tp:taxon-name></italic> Michx. The single record of a specimen (JHLRSA_PROC_267) from <italic><tp:taxon-name><tp:taxon-name-part taxon-name-part-type="genus" reg="Pinus">Pinus</tp:taxon-name-part><tp:taxon-name-part taxon-name-part-type="species" reg="contorta">contorta</tp:taxon-name-part></tp:taxon-name></italic> Douglas ex Loudon is likely incidental.</p></tp:treatment-sec><tp:treatment-sec sec-type="Taxonomic comments" id="SECID0EVABG"><title>Taxonomic comments.</title><p>This species was long confused with the less common <italic><tp:taxon-name><tp:taxon-name-part taxon-name-part-type="genus" reg="Proctorus">P.</tp:taxon-name-part><tp:taxon-name-part taxon-name-part-type="species" reg="armatus">armatus</tp:taxon-name-part></tp:taxon-name></italic> from which it differs in the armature of the fifth ventrite (males), protibia dentation (males), genitalia (males), rostrum length (females) and overall body shape (both sexes). <xref ref-type="bibr" rid="B7">LeConte (1878</xref>: 620) wrote of <italic><tp:taxon-name><tp:taxon-name-part taxon-name-part-type="genus" reg="Proctorus">P.</tp:taxon-name-part><tp:taxon-name-part taxon-name-part-type="species" reg="armatus">armatus</tp:taxon-name-part></tp:taxon-name></italic> (two years after describing that species): “Several specimens of this curious insect were found at Marquette, and among them are ♂♂ in which the two processes of the apical edge of the fifth ventral segment are very short, and scarcely apparent, though the anterior tubercle or spine and the large excavation are as well developed as in the other specimens.” Clearly, LeConte is referring to our new species <italic><tp:taxon-name><tp:taxon-name-part taxon-name-part-type="genus" reg="Proctorus">P.</tp:taxon-name-part><tp:taxon-name-part taxon-name-part-type="species" reg="truncatus">truncatus</tp:taxon-name-part></tp:taxon-name></italic>; however, he apparently assumed that the differences in ventrite armature were cases of intraspecific variation in <italic><tp:taxon-name><tp:taxon-name-part taxon-name-part-type="genus" reg="Proctorus">P.</tp:taxon-name-part><tp:taxon-name-part taxon-name-part-type="species" reg="armatus">armatus</tp:taxon-name-part></tp:taxon-name></italic> as no additional species were described.</p></tp:treatment-sec><tp:treatment-sec><!--Section generated to contain objects referenced in tp:taxon-treatment.--><fig id="F1" position="float" orientation="portrait"><object-id xmlns:xlink="http://www.w3.org/1999/xlink" content-type="doi" xlink:type="simple">10.3897/zookeys.1131.90392.figure1</object-id><object-id xmlns:xlink="http://www.w3.org/1999/xlink" content-type="arpha" xlink:type="simple">DC01DF38-D75A-5F7E-971F-B1D4329FBBCF</object-id><label>Figure 1.</label><caption><p><bold>A–C</bold> male <italic><tp:taxon-name><tp:taxon-name-part taxon-name-part-type="genus" reg="Proctorus">Proctorus</tp:taxon-name-part><tp:taxon-name-part taxon-name-part-type="species" reg="truncatus">truncatus</tp:taxon-name-part></tp:taxon-name></italic> fifth ventrite <bold>A</bold> slightly oblique view <bold>B</bold> oblique view <bold>C</bold> ventral (straight-on) view <bold>D–F</bold> male <italic><tp:taxon-name><tp:taxon-name-part taxon-name-part-type="genus" reg="Proctorus">Proctorus</tp:taxon-name-part><tp:taxon-name-part taxon-name-part-type="species" reg="armatus">armatus</tp:taxon-name-part></tp:taxon-name></italic> fifth ventrite <bold>D</bold> slightly oblique view <bold>E</bold> oblique view <bold>F</bold> ventral (straight-on) view.</p></caption><graphic xmlns:xlink="http://www.w3.org/1999/xlink" xlink:href="zookeys-1131-135_article-90392__-g001.jpg" position="float" orientation="portrait" xlink:type="simple" id="oo_773262.jpg"><uri content-type="original_file" xlink:type="simple">https://binary.pensoft.net/fig/773262</uri></graphic></fig><fig id="F7" position="float" orientation="portrait"><object-id xmlns:xlink="http://www.w3.org/1999/xlink" content-type="doi" xlink:type="simple">10.3897/zookeys.1131.90392.figure7</object-id><object-id xmlns:xlink="http://www.w3.org/1999/xlink" content-type="arpha" xlink:type="simple">E2F1DC6D-A47B-5C6A-BD61-82A7D0AB2B40</object-id><label>Figure 7.</label><caption><p>Aedeagi of four <italic><tp:taxon-name><tp:taxon-name-part taxon-name-part-type="genus" reg="Proctorus">Proctorus</tp:taxon-name-part></tp:taxon-name></italic> species. <italic><tp:taxon-name><tp:taxon-name-part taxon-name-part-type="genus" reg="Proctorus">Proctorus</tp:taxon-name-part><tp:taxon-name-part taxon-name-part-type="species" reg="decipiens">decipiens</tp:taxon-name-part></tp:taxon-name></italic> (<abbrev xmlns:xlink="http://www.w3.org/1999/xlink" xlink:title="Unique Specimen Identifier" id="ABBRID0EEHBG" xlink:type="simple">USI</abbrev>: JHLRSA_PROC_035) <bold>A</bold> dorsal <bold>B</bold> lateral. <italic><tp:taxon-name><tp:taxon-name-part taxon-name-part-type="genus" reg="Proctorus">Proctorus</tp:taxon-name-part><tp:taxon-name-part taxon-name-part-type="species" reg="armatus">armatus</tp:taxon-name-part></tp:taxon-name></italic> (<abbrev xmlns:xlink="http://www.w3.org/1999/xlink" xlink:title="Unique Specimen Identifier" id="ABBRID0EXHBG" xlink:type="simple">USI</abbrev>: JHLRSA_PROC_316) <bold>C</bold> dorsal <bold>D</bold> lateral; <italic><tp:taxon-name><tp:taxon-name-part taxon-name-part-type="genus" reg="Proctorus">Proctorus</tp:taxon-name-part><tp:taxon-name-part taxon-name-part-type="species" reg="truncatus">truncatus</tp:taxon-name-part></tp:taxon-name></italic> (<abbrev xmlns:xlink="http://www.w3.org/1999/xlink" xlink:title="Unique Specimen Identifier" id="ABBRID0EKIBG" xlink:type="simple">USI</abbrev>: JHLRSA_PROC_295) <bold>E</bold> dorsal <bold>F</bold> lateral; <italic><tp:taxon-name><tp:taxon-name-part taxon-name-part-type="genus" reg="Proctorus">Proctorus</tp:taxon-name-part><tp:taxon-name-part taxon-name-part-type="species" reg="emarginatus">emarginatus</tp:taxon-name-part></tp:taxon-name></italic> (<abbrev xmlns:xlink="http://www.w3.org/1999/xlink" xlink:title="Unique Specimen Identifier" id="ABBRID0E4IBG" xlink:type="simple">USI</abbrev>: JHLRSA_PROC_325) <bold>G</bold> dorsal <bold>H</bold> lateral.</p></caption><graphic xmlns:xlink="http://www.w3.org/1999/xlink" xlink:href="zookeys-1131-135_article-90392__-g007.jpg" position="float" orientation="portrait" xlink:type="simple" id="oo_773268.jpg"><uri content-type="original_file" xlink:type="simple">https://binary.pensoft.net/fig/773268</uri></graphic></fig><fig id="F8" position="float" orientation="portrait"><object-id xmlns:xlink="http://www.w3.org/1999/xlink" content-type="doi" xlink:type="simple">10.3897/zookeys.1131.90392.figure8</object-id><object-id xmlns:xlink="http://www.w3.org/1999/xlink" content-type="arpha" xlink:type="simple">70C4D3F4-36BA-5DF8-8D8C-1D6A63DBE8C9</object-id><label>Figure 8.</label><caption><p>Male protibiae <bold>A</bold><italic><tp:taxon-name><tp:taxon-name-part taxon-name-part-type="genus" reg="Proctorus">Proctorus</tp:taxon-name-part><tp:taxon-name-part taxon-name-part-type="species" reg="armatus">armatus</tp:taxon-name-part></tp:taxon-name></italic><bold>B</bold><italic><tp:taxon-name><tp:taxon-name-part taxon-name-part-type="genus" reg="Proctorus">Proctorus</tp:taxon-name-part><tp:taxon-name-part taxon-name-part-type="species" reg="truncatus">truncatus</tp:taxon-name-part></tp:taxon-name></italic>.</p></caption><graphic xmlns:xlink="http://www.w3.org/1999/xlink" xlink:href="zookeys-1131-135_article-90392__-g008.jpg" position="float" orientation="portrait" xlink:type="simple" id="oo_773269.jpg"><uri content-type="original_file" xlink:type="simple">https://binary.pensoft.net/fig/773269</uri></graphic></fig></tp:treatment-sec><ref-list><ref id="B7"><mixed-citation xmlns:xlink="http://www.w3.org/1999/xlink" xlink:type="simple"><person-group><name name-style="western"><surname>LeConte</surname><given-names>JL</given-names></name></person-group> (<year>1878</year>) <article-title>The <tp:taxon-name><tp:taxon-name-part taxon-name-part-type="order">Coleoptera</tp:taxon-name-part></tp:taxon-name> of Michigan.</article-title><source>Proceedings of the American Philosophical Society</source><volume>17</volume>(<issue>101</issue>): <fpage>593</fpage>–<lpage>669</lpage>.</mixed-citation></ref></ref-list></tp:taxon-treatment>
