# Supplementary material for: ﻿A revision of the North American genus Proctorus (Coleoptera, Curculionidae, Ellescini) with descriptions of two new species
Source: Zookeys. 2022 Nov 23;1131:135–53. doi: 10.3897/zookeys.1131.90392 (PMC9836646; doi:10.3897/zookeys.1131.90392)
Supplement: XML Treatment for Proctorus emarginatus [file zookeys.1131.90392-treatment5.xml]

<!DOCTYPE tp:taxon-treatment
  PUBLIC "-//TaxonX//DTD Taxonomic Treatment Publishing DTD v0 20100105//EN" "tax-treatment-NSO.dtd">
<tp:taxon-treatment xmlns:tp="http://www.plazi.org/taxpub"><tp:treatment-meta><kwd-group><label>Taxon classification</label><kwd>
                <named-content content-type="kingdom">Animalia</named-content>
              </kwd><kwd>
                <named-content content-type="order">Coleoptera</named-content>
              </kwd><kwd>
                <named-content content-type="family">Curculionidae</named-content>
              </kwd></kwd-group><mixed-citation publication-type="journal"><person-group><name><surname>Lewis</surname><given-names>Jake H.</given-names></name><name><surname>Anderson</surname><given-names>Robert S.</given-names></name></person-group><article-title>﻿A revision of the North American genus <italic><tp:taxon-name><tp:taxon-name-part taxon-name-part-type="genus" reg="Proctorus">Proctorus</tp:taxon-name-part></tp:taxon-name></italic> (<tp:taxon-name><tp:taxon-name-part taxon-name-part-type="order">Coleoptera</tp:taxon-name-part></tp:taxon-name>, <tp:taxon-name><tp:taxon-name-part taxon-name-part-type="family">Curculionidae</tp:taxon-name-part></tp:taxon-name>, <tp:taxon-name><tp:taxon-name-part taxon-name-part-type="tribe">Ellescini</tp:taxon-name-part></tp:taxon-name>) with descriptions of two new species</article-title><source>Zookeys</source><day>23</day><month>11</month><year>2022</year><volume>1131</volume><fpage>135</fpage><lpage>153</lpage><pub-id pub-id-type="doi">10.3897/zookeys.1131.90392</pub-id></mixed-citation></tp:treatment-meta><tp:nomenclature><label>﻿</label><tp:taxon-name>
              <object-id xmlns:xlink="http://www.w3.org/1999/xlink" content-type="arpha" xlink:type="simple">4884B236-6E55-5FF7-99A1-FF681ED7E593</object-id>
              <tp:taxon-name-part taxon-name-part-type="genus" reg="Proctorus">Proctorus</tp:taxon-name-part>
              <tp:taxon-name-part taxon-name-part-type="species" reg="emarginatus">emarginatus</tp:taxon-name-part>
              <object-id xmlns:xlink="http://www.w3.org/1999/xlink" content-type="zoobank" xlink:type="simple">https://zoobank.org/4BD64D73-88C9-46ED-A0CE-C8FDE063FA01</object-id>
            </tp:taxon-name><tp:taxon-authority>Lewis &amp; Anderson</tp:taxon-authority><tp:taxon-status xmlns:xlink="http://www.w3.org/1999/xlink" xlink:type="simple">sp. nov.</tp:taxon-status><xref ref-type="fig" rid="F3">Figs 2A–C</xref><xref ref-type="fig" rid="F6">, 6</xref><xref ref-type="fig" rid="F7">, 7G, H</xref></tp:nomenclature><tp:treatment-sec sec-type="material" id="SECID0EBEBG"><title>Material examined.</title><p><bold><italic>Holotype</italic>: Canada: British Columbia</bold>: Summit Lake (Alaska Highway – mi. 392), 25 June 1959, R.E. Leech, on <italic><tp:taxon-name><tp:taxon-name-part taxon-name-part-type="genus" reg="Salix">Salix</tp:taxon-name-part></tp:taxon-name></italic> (1 male, <named-content xmlns:xlink="http://www.w3.org/1999/xlink" content-type="dwc:institutional_code" xlink:title="Canadian National Collection of Insects, Arachnids, and Nematodes" xlink:href="http://grbio.org/institution/canadian-national-collection-insects-arachnids-and-nematodes" xlink:type="simple">CNCI</named-content>), JHLRSA_PROC_325. <bold><italic>Paratypes</italic>: Canada: Alberta</bold>: Tp. 78, Rge. 15, 5 June 1984, B.F. &amp; J.L. Carr (1, <abbrev xmlns:xlink="http://www.w3.org/1999/xlink" xlink:title="Canadian Museum of Nature, Ottawa" id="ABBRID0E2EBG" xlink:type="simple">CMNC</abbrev>), JHLRSA_PROC_323; <bold>Northwest Territories</bold>: Highway 5 (49 km, east of junction with Highway 2), 16 June 1988, B.F. &amp; J.L. Carr (1, <named-content xmlns:xlink="http://www.w3.org/1999/xlink" content-type="dwc:institutional_code" xlink:title="Canadian National Collection of Insects, Arachnids, and Nematodes" xlink:href="http://grbio.org/institution/canadian-national-collection-insects-arachnids-and-nematodes" xlink:type="simple">CNCI</named-content>), JHLRSA_PROC_324.</p><fig id="F6" position="float" orientation="portrait"><object-id xmlns:xlink="http://www.w3.org/1999/xlink" content-type="doi" xlink:type="simple">10.3897/zookeys.1131.90392.figure6</object-id><object-id xmlns:xlink="http://www.w3.org/1999/xlink" content-type="arpha" xlink:type="simple">473567DA-A263-587A-9712-EC0D7C3DC3BD</object-id><label>Figure 6.</label><caption><p><italic><tp:taxon-name><tp:taxon-name-part taxon-name-part-type="genus" reg="Proctorus">Proctorus</tp:taxon-name-part><tp:taxon-name-part taxon-name-part-type="species" reg="emarginatus">emarginatus</tp:taxon-name-part></tp:taxon-name></italic> habitus (<abbrev xmlns:xlink="http://www.w3.org/1999/xlink" xlink:title="Unique Specimen Identifier" id="ABBRID0EYFBG" xlink:type="simple">USI</abbrev>: JHLRSA_PROC_325) <bold>A</bold> dorsal (♂) <bold>B</bold> lateral (♂).</p></caption><graphic xmlns:xlink="http://www.w3.org/1999/xlink" xlink:href="zookeys-1131-135_article-90392__-g006.jpg" position="float" orientation="portrait" xlink:type="simple" id="oo_773267.jpg"><uri content-type="original_file" xlink:type="simple">https://binary.pensoft.net/fig/773267</uri></graphic></fig></tp:treatment-sec><tp:treatment-sec sec-type="diagnosis" id="SECID0EFGBG"><title>Diagnosis.</title><p>Length 2.9–3.1 mm. Body (especially rostrum and femora) dark, although elytra often has orange stripe extending posteriorly from humerus. Protibiae of male not prominently dentate on inner edge. Elytra without clear, distinct x-pattern of white scales. Fifth ventrite of male with a single transverse ridge which peaks medially; without any baso-medial ventral projection. Apical tooth of metatibiae of male straight. Aedeagus with apex distinctly emarginate and with four prominent lobes (two on each side).</p><fig id="F7" position="float" orientation="portrait"><object-id xmlns:xlink="http://www.w3.org/1999/xlink" content-type="doi" xlink:type="simple">10.3897/zookeys.1131.90392.figure7</object-id><object-id xmlns:xlink="http://www.w3.org/1999/xlink" content-type="arpha" xlink:type="simple">E2F1DC6D-A47B-5C6A-BD61-82A7D0AB2B40</object-id><label>Figure 7.</label><caption><p>Aedeagi of four <italic><tp:taxon-name><tp:taxon-name-part taxon-name-part-type="genus" reg="Proctorus">Proctorus</tp:taxon-name-part></tp:taxon-name></italic> species. <italic><tp:taxon-name><tp:taxon-name-part taxon-name-part-type="genus" reg="Proctorus">Proctorus</tp:taxon-name-part><tp:taxon-name-part taxon-name-part-type="species" reg="decipiens">decipiens</tp:taxon-name-part></tp:taxon-name></italic> (<abbrev xmlns:xlink="http://www.w3.org/1999/xlink" xlink:title="Unique Specimen Identifier" id="ABBRID0EEHBG" xlink:type="simple">USI</abbrev>: JHLRSA_PROC_035) <bold>A</bold> dorsal <bold>B</bold> lateral. <italic><tp:taxon-name><tp:taxon-name-part taxon-name-part-type="genus" reg="Proctorus">Proctorus</tp:taxon-name-part><tp:taxon-name-part taxon-name-part-type="species" reg="armatus">armatus</tp:taxon-name-part></tp:taxon-name></italic> (<abbrev xmlns:xlink="http://www.w3.org/1999/xlink" xlink:title="Unique Specimen Identifier" id="ABBRID0EXHBG" xlink:type="simple">USI</abbrev>: JHLRSA_PROC_316) <bold>C</bold> dorsal <bold>D</bold> lateral; <italic><tp:taxon-name><tp:taxon-name-part taxon-name-part-type="genus" reg="Proctorus">Proctorus</tp:taxon-name-part><tp:taxon-name-part taxon-name-part-type="species" reg="truncatus">truncatus</tp:taxon-name-part></tp:taxon-name></italic> (<abbrev xmlns:xlink="http://www.w3.org/1999/xlink" xlink:title="Unique Specimen Identifier" id="ABBRID0EKIBG" xlink:type="simple">USI</abbrev>: JHLRSA_PROC_295) <bold>E</bold> dorsal <bold>F</bold> lateral; <italic><tp:taxon-name><tp:taxon-name-part taxon-name-part-type="genus" reg="Proctorus">Proctorus</tp:taxon-name-part><tp:taxon-name-part taxon-name-part-type="species" reg="emarginatus">emarginatus</tp:taxon-name-part></tp:taxon-name></italic> (<abbrev xmlns:xlink="http://www.w3.org/1999/xlink" xlink:title="Unique Specimen Identifier" id="ABBRID0E4IBG" xlink:type="simple">USI</abbrev>: JHLRSA_PROC_325) <bold>G</bold> dorsal <bold>H</bold> lateral.</p></caption><graphic xmlns:xlink="http://www.w3.org/1999/xlink" xlink:href="zookeys-1131-135_article-90392__-g007.jpg" position="float" orientation="portrait" xlink:type="simple" id="oo_773268.jpg"><uri content-type="original_file" xlink:type="simple">https://binary.pensoft.net/fig/773268</uri></graphic></fig></tp:treatment-sec><tp:treatment-sec sec-type="etymology" id="SECID0EKJBG"><title>Etymology.</title><p>The specific name refers to the apically emarginate body of the penis.</p></tp:treatment-sec><tp:treatment-sec sec-type="ecology" id="SECID0EPJBG"><title>Ecology.</title><p>One specimen was collected from <italic><tp:taxon-name><tp:taxon-name-part taxon-name-part-type="genus" reg="Salix">Salix</tp:taxon-name-part></tp:taxon-name></italic>. However, nothing else is known of the natural history of this species.</p></tp:treatment-sec><tp:treatment-sec sec-type="remarks" id="SECID0E3JBG"><title>Remarks.</title><p>This species is known only from northwestern North America (only Canada at present), and based on institutional collection records also represents one of the rarer weevils in Canada. The female of <italic><tp:taxon-name><tp:taxon-name-part taxon-name-part-type="genus" reg="Proctorus">P.</tp:taxon-name-part><tp:taxon-name-part taxon-name-part-type="species" reg="emarginatus">emarginatus</tp:taxon-name-part></tp:taxon-name></italic> is unknown.</p><fig id="F8" position="float" orientation="portrait"><object-id xmlns:xlink="http://www.w3.org/1999/xlink" content-type="doi" xlink:type="simple">10.3897/zookeys.1131.90392.figure8</object-id><object-id xmlns:xlink="http://www.w3.org/1999/xlink" content-type="arpha" xlink:type="simple">70C4D3F4-36BA-5DF8-8D8C-1D6A63DBE8C9</object-id><label>Figure 8.</label><caption><p>Male protibiae <bold>A</bold><italic><tp:taxon-name><tp:taxon-name-part taxon-name-part-type="genus" reg="Proctorus">Proctorus</tp:taxon-name-part><tp:taxon-name-part taxon-name-part-type="species" reg="armatus">armatus</tp:taxon-name-part></tp:taxon-name></italic><bold>B</bold><italic><tp:taxon-name><tp:taxon-name-part taxon-name-part-type="genus" reg="Proctorus">Proctorus</tp:taxon-name-part><tp:taxon-name-part taxon-name-part-type="species" reg="truncatus">truncatus</tp:taxon-name-part></tp:taxon-name></italic>.</p></caption><graphic xmlns:xlink="http://www.w3.org/1999/xlink" xlink:href="zookeys-1131-135_article-90392__-g008.jpg" position="float" orientation="portrait" xlink:type="simple" id="oo_773269.jpg"><uri content-type="original_file" xlink:type="simple">https://binary.pensoft.net/fig/773269</uri></graphic></fig></tp:treatment-sec><tp:treatment-sec><!--Section generated to contain objects referenced in tp:taxon-treatment.--><fig id="F3" position="float" orientation="portrait"><object-id xmlns:xlink="http://www.w3.org/1999/xlink" content-type="doi" xlink:type="simple">10.3897/zookeys.1131.90392.figure2</object-id><object-id xmlns:xlink="http://www.w3.org/1999/xlink" content-type="arpha" xlink:type="simple">E4305129-D609-5BDB-A916-43445747CB4E</object-id><label>Figure 2.</label><caption><p><bold>A–C</bold> male <italic><tp:taxon-name><tp:taxon-name-part taxon-name-part-type="genus" reg="Proctorus">Proctorus</tp:taxon-name-part><tp:taxon-name-part taxon-name-part-type="species" reg="emarginatus">emarginatus</tp:taxon-name-part></tp:taxon-name></italic> fifth ventrite <bold>A</bold> slightly oblique view <bold>B</bold> oblique view <bold>C</bold> ventral (straight-on) view <bold>D–F</bold> male <italic><tp:taxon-name><tp:taxon-name-part taxon-name-part-type="genus" reg="Proctorus">Proctorus</tp:taxon-name-part><tp:taxon-name-part taxon-name-part-type="species" reg="decipiens">decipiens</tp:taxon-name-part></tp:taxon-name></italic> fifth ventrite <bold>D</bold> slightly oblique view <bold>E</bold> oblique view <bold>F</bold> ventral (straight-on) view.</p></caption><graphic xmlns:xlink="http://www.w3.org/1999/xlink" xlink:href="zookeys-1131-135_article-90392__-g002.jpg" position="float" orientation="portrait" xlink:type="simple" id="oo_773263.jpg"><uri content-type="original_file" xlink:type="simple">https://binary.pensoft.net/fig/773263</uri></graphic></fig></tp:treatment-sec></tp:taxon-treatment>
